# Supplementary material for: Immune microenvironment heterogeneity characterizes biologically distinct KRASmut/SPOPmut and KRASmut/PIK3CAmut mesonephric-like adenocarcinoma subtypes revealed by integrated whole-exome and transcriptomic profiling
Source: Front Immunol. 2025 Jul 16;16:1605227. doi: 10.3389/fimmu.2025.1605227 (PMC12307467; doi:10.3389/fimmu.2025.1605227)
Supplement: Supplementary file 11 [file Table1.xlsx]

## Sheet: Sheet2
The clinicopathological features of 18 patients with gynecological MLAs
Case No.	Clinical tatus				Treatment						Survival						Pathology status
	Age (years)	Disease	Initial Stage*		Surgery	CT	RT	TT	Immunotherapy		Recurrence	Recurrence site	Death	PFS (months)	OS (months)		GATA3	CD10 (luminal)	TTF1	PAX8	ER	PR	PTEN	p16	p53
1	57	OC	IIA		BSO+PLND+PALND+O+A	Y	ND	ND	ND		N	N	N	12	16		+	+	+	+	-	-	NA	+	WT
2	68	EC	IB		BSO+PLND	Y	Y	ND	ND		N	N	N	18	18		+	+	+	NA	-	-	NA	+	WT
3	56	EC	IA		BSO+PLND+PALND	ND	ND	ND	ND		N	N	N	11	11		+	-	+	+	-	-	+	+	WT
4	49	CC	IIIA		ND	Y	Y	ND	ND		N	N	N	12	12		+	+	+	+	+	+	NA	+	WT
5	55	EC	IVB		BSO	Y	Y	Bev	Y		Y	lung, iliac bone	N	0	41		+	+	+	+	-	-	-	-	WT
6	54	EC	IIIC1		BSO+PLND+PALND	Y	ND	ND	ND		Y	NA	Y	14	36		+	+++	++	+++	-	-	-	++	+
7	67	EC	IVB		BSO+PLND+PALND+O+A	Y	ND	ND	ND		Y	Lung	N	18	41		+	+	+	+	-	-	+	+	+
8	54	EC	IIIC1		BSO+PLND+PALND+O	Y	Y	ND	ND		N	N	N	18	18		+	NA	++	NA	-	-	NA	+	WT
9	57	OC	IVB		BSO+PLND+PALND+O	Y	ND	Bev	ND		Y	lung, live	Y	11	22		+++	+	+++	+++	-	-	NA	+	WT
10	54	EC	IVB		BSO	ND	ND	ND	ND		Y	lung, live	Y	0	8		+	+	-	+	-	-	+	+	WT
11	48	OC	IIIB		BSO+PLND+PALND+O+A	Y	ND	ND	ND		Y	adominal and pelvic lesions	N	16	23		+++	-	-	+	-	-	NA	+++	WT
12	70	EC	II		BSO+PLND+PALND	Y	Y	ND	ND		Y	lung	N	14	22		++	+	+++	NA	-	-	+++	+	WT
13	64	EC	IB		BSO+PLND+PALND	ND	Y	ND	ND		N	N	N	15	15		++	+	-	+	-	-	NA	+	WT
14	64	OC	IIB		BSO+PLND+PALND+O	Y	ND	PARPi	ND		N	N	N	19	19		+	+	+	+	-	-	NA	+	WT
15	61	CC	IIA2		BSO+PLND	Y	Y	ND	ND		N	N	N	18	18		+	+	+	+	-	-	NA	+	WT
16	50	EC	IIIA		BSO	NA	NA	NA	NA		NA	NA	N	0	11		+	++	+	NA	-	-	NA	+	+
17	45	OC	IVB		BSO+O	Y	ND	ND	ND		Y	adominal lesions	Y	33	37		+	+	+	+	-	-	NA	+	+
18	52	EC	II		BSO+PLND+PALND	Y	Y	ND	ND		Y	lung	N	21	31		+++	+++	-	+++	-	-	NA	+	+
OC: ovarian carcinoma; EC: endometrial carcinoma; CC: cervical carcinoma; TH: total hysterectomy; BSO: bilateral salpingo-oophorectomy; PLND: pelvic lymph node dissection; PALND: para-aortic lymph node dissection; O: omentectomy; A: appendicectomy; Y: yes; N: No; NA: not available; ND: not done; CT: chemotherapy; RT: radiation therapy; TT: targeted therapy; Bev: bevacizumab; PARPi: poly adenosine…
