# Supplementary material for: Immune microenvironment heterogeneity characterizes biologically distinct KRASmut/SPOPmut and KRASmut/PIK3CAmut mesonephric-like adenocarcinoma subtypes revealed by integrated whole-exome and transcriptomic profiling
Source: Front Immunol. 2025 Jul 16;16:1605227. doi: 10.3389/fimmu.2025.1605227 (PMC12307467; doi:10.3389/fimmu.2025.1605227)
Supplement: Supplementary file 12 [file Table2.xlsx]

## Sheet: Figure 3a
	logFC	AveExpr	t	P.Value	adj.P.Val	B	gene.type
CXADR	2.46041	4.90316	12.5827	4.44574e-08	0.00125908	8.4685	protein_coding
EPCAM	3.57138	5.36764	11.283	1.42877e-07	0.00134881	7.54602	protein_coding
CDH1	3.0567	5.95199	10.604	2.75374e-07	0.00189304	7.00695	protein_coding
HLF	-2.62252	4.26391	-10.4103	3.34211e-07	0.00189304	6.84521	protein_coding
PRR36	3.37094	4.8015	9.30061	1.07608e-06	0.0044088	5.84477	protein_coding
TOP2A	2.24642	3.58849	9.23279	1.15989e-06	0.0044088	5.77929	protein_coding
LEMD1	2.92047	2.70653	8.95988	1.57547e-06	0.0044088	5.51038	protein_coding
DAP3	1.23556	6.89101	8.95742	1.57987e-06	0.0044088	5.50792	protein_coding
ATP1A2	-2.611	4.42887	-8.81265	1.86404e-06	0.0044088	5.36166	protein_coding
ETV4	3.97827	4.68974	8.69723	2.12998e-06	0.0044088	5.24324	protein_coding
ARRB1	-1.57316	5.03947	-8.56562	2.48388e-06	0.0044088	5.1062	protein_coding
PON2	0.972899	6.15196	8.52935	2.59218e-06	0.0044088	5.06806	protein_coding
TCEA3	-2.04571	5.60203	-8.42553	2.93118e-06	0.0044088	4.95795	protein_coding
NFE2L3	1.90943	4.16042	8.4112	2.98161e-06	0.0044088	4.94264	protein_coding
LGR5	3.88423	4.82938	8.3686	3.13705e-06	0.0044088	4.897	protein_coding
SOX15	-2.13019	3.25213	-8.33718	3.25727e-06	0.0044088	4.86318	protein_coding
AJAP1	-2.52795	2.60231	-8.32893	3.28967e-06	0.0044088	4.85427	protein_coding
HMGA1	1.96936	5.83063	8.31369	3.35038e-06	0.0044088	4.83781	protein_coding
ERBB3	2.44587	5.29789	8.28769	3.45677e-06	0.0044088	4.80965	protein_coding
QPCT	1.63276	3.54632	8.24722	3.62969e-06	0.0044088	4.76564	protein_coding
HSPB6	-2.88373	5.52138	-8.24274	3.64942e-06	0.0044088	4.76075	protein_coding
ZNF724	2.12458	2.08771	8.22332	3.73614e-06	0.0044088	4.73956	protein_coding
CPED1	-2.2526	5.20635	-8.18367	3.92021e-06	0.00444097	4.69611	protein_coding
ATP1B1	2.38075	7.22385	8.07257	4.48985e-06	0.00489066	4.57327	protein_coding
SERINC2	1.7615	3.29561	7.90116	5.55007e-06	0.0054586	4.38053	protein_coding
KNDC1	-2.6633	2.81445	-7.883	5.67724e-06	0.0054586	4.35988	protein_coding
TLCD1	1.8494	3.04681	7.87118	5.76167e-06	0.0054586	4.34641	protein_coding
ETV1	2.22387	4.18811	7.86833	5.78221e-06	0.0054586	4.34317	protein_coding
GDA	3.41247	3.24854	7.77725	6.48254e-06	0.00592232	4.23873	protein_coding
FAM153B	-3.4025	3.16881	-7.74004	6.79433e-06	0.00601224	4.19574	protein_coding
CADM1	1.77054	5.86473	7.68509	7.28459e-06	0.00601224	4.1319	protein_coding
METTL24	-1.83233	2.75159	-7.62536	7.86084e-06	0.00601224	4.06202	protein_coding
UPK3BL1	3.58723	3.50233	7.61899	7.9251e-06	0.00601224	4.05454	protein_coding
HIST1H3J	2.94594	3.15566	7.61667	7.94861e-06	0.00601224	4.05182	protein_coding
NRG2	-2.08525	2.47987	-7.61062	8.01041e-06	0.00601224	4.0447	protein_coding
ATOH8	-1.81968	3.45178	-7.60512	8.06698e-06	0.00601224	4.03823	protein_coding
LOXHD1	1.86449	2.77791	7.57553	8.37892e-06	0.0060846	4.00335	protein_coding
CBX7	-2.16711	5.44087	-7.50182	9.2135e-06	0.00621733	3.91592	protein_coding
GRB7	2.64162	4.29763	7.47545	9.53325e-06	0.00621733	3.88447	protein_coding
FANK1	1.50049	4.53573	7.45882	9.74108e-06	0.00621733	3.86457	protein_coding
ADCY2	-1.91364	3.31971	-7.41759	1.02775e-05	0.00621733	3.81508	protein_coding
VAMP8	1.70781	5.25478	7.40219	1.04859e-05	0.00621733	3.79654	protein_coding
CLDN9	2.16486	1.97974	7.39416	1.05964e-05	0.00621733	3.78685	protein_coding
HKDC1	2.91932	3.19042	7.39349	1.06056e-05	0.00621733	3.78604	protein_coding
PRAME	3.71328	5.34836	7.38166	1.07708e-05	0.00621733	3.77175	protein_coding
ASPG	-2.90731	2.03173	-7.37968	1.07987e-05	0.00621733	3.76936	protein_coding
PRX	-1.31299	3.73236	-7.36719	1.09765e-05	0.00621733	3.75425	protein_coding
ADGRF1	3.07393	4.32029	7.33111	1.15082e-05	0.00639065	3.71048	protein_coding
TSHZ1	-1.5927	5.28321	-7.31232	1.17959e-05	0.00642447	3.68761	protein_coding
UBE2T	2.56159	3.21745	7.27326	1.24189e-05	0.00646743	3.63991	protein_coding
PAX2	5.93307	6.27877	7.27239	1.24331e-05	0.00646743	3.63885	protein_coding
ZNF281	1.3475	5.47484	7.25914	1.26527e-05	0.00646743	3.62261	protein_coding
TES	1.77913	6.19979	7.24506	1.28906e-05	0.00646743	3.60533	protein_coding
OPN3	1.49961	3.97332	7.23443	1.30733e-05	0.00646743	3.59227	protein_coding
GNB5	-1.30997	4.28357	-7.22458	1.3245e-05	0.00646743	3.58016	protein_coding
C1QTNF3	1.03611	4.04713	7.18932	1.38802e-05	0.00647269	3.53665	protein_coding
MAP9	1.19303	3.99484	7.18604	1.39408e-05	0.00647269	3.5326	protein_coding
HOXA9	4.08149	4.31653	7.17708	1.4108e-05	0.00647269	3.52151	protein_coding
BMP4	-1.73729	4.51224	-7.16324	1.43708e-05	0.00647269	3.50436	protein_coding
MARVELD2	2.19915	4.28956	7.13913	1.48409e-05	0.00647269	3.47441	protein_coding
SLC30A3	2.27418	2.14831	7.13459	1.49312e-05	0.00647269	3.46877	protein_coding
INPP5B	-1.20833	4.92114	-7.12844	1.50545e-05	0.00647269	3.46111	protein_coding
CKAP2	1.5821	4.35345	7.12697	1.50841e-05	0.00647269	3.45928	protein_coding
MCC	-2.05394	5.43239	-7.11158	1.53982e-05	0.00650884	3.4401	protein_coding
RRAD	-1.66995	3.30039	-7.08258	1.60092e-05	0.00666759	3.40385	protein_coding
FMN1	1.70344	4.81219	7.04928	1.6743e-05	0.00679444	3.36207	protein_coding
NKG7	-1.72446	2.72275	-7.04704	1.67936e-05	0.00679444	3.35926	protein_coding
BUB1	1.75769	3.80578	7.02726	1.72478e-05	0.00687992	3.33437	protein_coding
LYPD1	2.41784	3.81465	6.98795	1.81899e-05	0.00699456	3.28472	protein_coding
SNCG	-2.63753	3.14082	-6.98612	1.82353e-05	0.00699456	3.28239	protein_coding
MACC1	2.43488	4.48993	6.98447	1.82761e-05	0.00699456	3.2803	protein_coding
CSGALNACT1	-1.77618	4.17337	-6.97228	1.85809e-05	0.0070164	3.26485	protein_coding
PRR15L	2.04899	2.36725	6.95151	1.91127e-05	0.00710759	3.23848	protein_coding
ZNF575	-1.37358	3.96587	-6.94341	1.93243e-05	0.00710759	3.22818	protein_coding
ARMCX4	-1.18345	4.4302	-6.91538	2.00769e-05	0.00728971	3.19245	protein_coding
PRRT1	-2.32934	3.49541	-6.86111	2.16246e-05	0.00775227	3.12292	protein_coding
ATP1B2	-2.80956	4.50872	-6.8475	2.20323e-05	0.00779972	3.10542	protein_coding
TMEM8A	1.55724	5.40695	6.80387	2.33957e-05	0.00790697	3.04912	protein_coding
CCDC3	-2.45693	3.52859	-6.78624	2.39719e-05	0.00790697	3.02629	protein_coding
RTKN2	1.71705	3.3509	6.76599	2.46525e-05	0.00790697	3	protein_coding
LSM12	1.17991	5.3223	6.76459	2.47001e-05	0.00790697	2.9982	protein_coding
EPHA4	1.39895	6.89192	6.75416	2.50596e-05	0.00790697	2.98462	protein_coding
FAM13C	-2.48211	4.20582	-6.75258	2.51144e-05	0.00790697	2.98257	protein_coding
SLC16A14	-1.12553	3.28161	-6.75153	2.51512e-05	0.00790697	2.9812	protein_coding
GCA	1.20469	3.92963	6.7473	2.52989e-05	0.00790697	2.9757	protein_coding
C2CD4A	2.56259	2.2904	6.74474	2.5389e-05	0.00790697	2.97236	protein_coding
HELLS	2.25957	4.20243	6.74418	2.54086e-05	0.00790697	2.97163	protein_coding
TAS2R19	2.10606	1.43028	6.73962	2.55698e-05	0.00790697	2.96569	protein_coding
RAN	1.13722	7.48001	6.73637	2.56856e-05	0.00790697	2.96145	protein_coding
HIST1H2BM	2.35921	5.83131	6.71839	2.63347e-05	0.00796953	2.93799	protein_coding
SALL4	2.8432	4.32159	6.70927	2.66711e-05	0.00796953	2.92606	protein_coding
RNF183	2.50639	2.1353	6.68387	2.76315e-05	0.00798911	2.89279	protein_coding
HMGA2	2.99204	3.68746	6.65137	2.89146e-05	0.00798911	2.85007	protein_coding
ACBD7	2.0991	2.4318	6.6513	2.89173e-05	0.00798911	2.84998	protein_coding
RAB3IP	1.89345	5.28139	6.64338	2.92399e-05	0.00798911	2.83954	protein_coding
TNFRSF11B	2.21417	3.95457	6.62909	2.98309e-05	0.00798911	2.82069	protein_coding
ETV5	2.26069	5.08184	6.62875	2.98454e-05	0.00798911	2.82023	protein_coding
FRAS1	1.92083	4.03188	6.62515	2.99961e-05	0.00798911	2.81549	protein_coding
HIST1H2AM	3.16967	6.48228	6.60129	3.1018e-05	0.00798911	2.78392	protein_coding
INSYN1	-2.22885	2.91843	-6.59734	3.11907e-05	0.00798911	2.77869	protein_coding
CNOT11	1.08155	5.39048	6.57781	3.20595e-05	0.00798911	2.75278	protein_coding
CBX2	1.82552	3.05569	6.57257	3.22973e-05	0.00798911	2.74582	protein_coding
TENM1	2.35745	2.89366	6.56503	3.26426e-05	0.00798911	2.73579	protein_coding
SNTA1	-1.63349	2.58939	-6.56247	3.27603e-05	0.00798911	2.73239	protein_coding
KIAA1217	1.39534	6.97512	6.55148	3.32725e-05	0.00798911	2.71775	protein_coding
GNAS	1.05868	8.88107	6.5487	3.34033e-05	0.00798911	2.71405	protein_coding
VWA2	2.51614	2.56711	6.54373	3.36386e-05	0.00798911	2.70743	protein_coding
NDNF	-2.39578	3.25888	-6.54248	3.36981e-05	0.00798911	2.70576	protein_coding
FGF13	-1.25234	2.10851	-6.54094	3.37718e-05	0.00798911	2.7037	protein_coding
PPA1	1.16391	5.3053	6.5399	3.38211e-05	0.00798911	2.70232	protein_coding
ATP6AP1	1.18071	6.10138	6.53671	3.39744e-05	0.00798911	2.69805	protein_coding
CRIM1	-1.41849	6.34285	-6.53354	3.41268e-05	0.00798911	2.69383	protein_coding
VIPR2	-2.30562	3.47244	-6.51997	3.47886e-05	0.00798911	2.67569	protein_coding
ATP8B1	1.01544	5.69596	6.51679	3.49456e-05	0.00798911	2.67144	protein_coding
FOXL2	-3.34582	3.29474	-6.50818	3.53746e-05	0.00798911	2.65992	protein_coding
NUPR1	-2.40826	5.22849	-6.5074	3.54138e-05	0.00798911	2.65888	protein_coding
FAT1	1.26784	7.2952	6.50485	3.5542e-05	0.00798911	2.65546	protein_coding
GRIP2	-1.23933	1.95604	-6.50367	3.56017e-05	0.00798911	2.65388	protein_coding
ADCY5	-1.94596	4.92557	-6.49904	3.58359e-05	0.00798911	2.64768	protein_coding
SLC39A10	1.08061	6.38726	6.49191	3.62005e-05	0.00798911	2.63812	protein_coding
SIPA1L1	1.0159	5.23535	6.48482	3.65669e-05	0.00798911	2.62861	protein_coding
PELI3	-1.18805	4.10341	-6.47884	3.68791e-05	0.00798911	2.62057	protein_coding
ZNF117	1.06469	5.86981	6.47644	3.70051e-05	0.00798911	2.61735	protein_coding
ANXA3	1.81251	3.06448	6.47644	3.70052e-05	0.00798911	2.61734	protein_coding
ESRP1	2.45676	4.76158	6.46386	3.76736e-05	0.00798911	2.60042	protein_coding
CHST11	2.15772	4.30874	6.46343	3.76965e-05	0.00798911	2.59985	protein_coding
KDF1	1.64677	2.30392	6.46064	3.78468e-05	0.00798911	2.59609	protein_coding
WNT2B	-1.84676	3.37335	-6.45628	3.80823e-05	0.00798911	2.59022	protein_coding
IGFBP5	-1.80171	8.78085	-6.44631	3.86274e-05	0.00803981	2.57678	protein_coding
ASPM	1.92686	3.7985	6.43747	3.91173e-05	0.00803981	2.56486	protein_coding
UNC13D	-1.17249	5.62278	-6.42705	3.97038e-05	0.00803981	2.55078	protein_coding
ADHFE1	-1.205	5.47979	-6.42483	3.98297e-05	0.00803981	2.54779	protein_coding
IGFBP6	-2.47511	5.06391	-6.42287	3.99414e-05	0.00803981	2.54514	protein_coding
SOX9	2.91616	3.95892	6.42137	4.00273e-05	0.00803981	2.54311	protein_coding
AP1M2	2.51174	3.60538	6.39802	4.13871e-05	0.00824691	2.51149	protein_coding
NR3C2	-1.35462	5.85206	-6.39075	4.18209e-05	0.00824691	2.50161	protein_coding
ADSS	1.1933	5.15951	6.38426	4.22119e-05	0.00824691	2.4928	protein_coding
SNRPF	1.30425	3.86289	6.37602	4.27139e-05	0.00824691	2.48161	protein_coding
SIX4	1.56903	4.52875	6.37306	4.28956e-05	0.00824691	2.47759	protein_coding
MAPKBP1	-1.38154	5.53368	-6.36011	4.37009e-05	0.00824691	2.45997	protein_coding
EFCC1	-1.21682	2.36962	-6.35861	4.37956e-05	0.00824691	2.45791	protein_coding
ENTPD7	1.18187	3.37848	6.35818	4.38224e-05	0.00824691	2.45733	protein_coding
CACNA1H	-2.9064	5.19426	-6.35242	4.41868e-05	0.00824691	2.44949	protein_coding
TMEM246	-1.93591	2.84683	-6.3507	4.42964e-05	0.00824691	2.44714	protein_coding
C12orf4	1.00787	4.41223	6.34669	4.45527e-05	0.00824691	2.44167	protein_coding
BROX	1.17273	5.31009	6.32949	4.56703e-05	0.00839888	2.41819	protein_coding
SLC22A3	-2.12709	3.32606	-6.32067	4.62552e-05	0.00845157	2.40612	protein_coding
C2orf15	1.71117	2.47349	6.31008	4.6968e-05	0.00850866	2.39162	protein_coding
SPARC	1.65497	9.14448	6.30629	4.72255e-05	0.00850866	2.38643	protein_coding
SLC16A9	-1.75948	3.43401	-6.30267	4.74733e-05	0.00850866	2.38147	protein_coding
CDH23	-2.77412	4.73784	-6.29837	4.77694e-05	0.00850866	2.37557	protein_coding
DNAH14	1.98391	5.46055	6.26724	4.99719e-05	0.00880117	2.3328	protein_coding
PFKFB2	1.35421	4.37179	6.26592	5.00675e-05	0.00880117	2.33098	protein_coding
TPD52	1.47864	5.18129	6.2583	5.06238e-05	0.00880117	2.32049	protein_coding
PEAR1	-1.95834	4.43102	-6.25191	5.10957e-05	0.00880117	2.31168	protein_coding
FOXL2NB	-2.91755	3.81212	-6.24955	5.1271e-05	0.00880117	2.30843	protein_coding
VAV3	1.64736	4.13796	6.24641	5.15057e-05	0.00880117	2.30409	protein_coding
NDRG2	-1.73866	7.43041	-6.23232	5.25719e-05	0.0089155	2.28463	protein_coding
FAM107B	1.41646	5.84413	6.21792	5.36856e-05	0.00905017	2.26471	protein_coding
GSTM5	-3.29834	3.92575	-6.20807	5.44612e-05	0.0091266	2.25108	protein_coding
CRHBP	-1.79418	2.62824	-6.20089	5.50351e-05	0.00916852	2.24112	protein_coding
SYNE3	-1.85725	3.59853	-6.19332	5.56465e-05	0.00917737	2.23061	protein_coding
BCL11A	2.14082	4.73959	6.18849	5.60403e-05	0.00917737	2.22391	protein_coding
PAX8	3.84309	6.31711	6.18719	5.6147e-05	0.00917737	2.2221	protein_coding
FOXM1	1.75063	2.93139	6.1843	5.63844e-05	0.00917737	2.21809	protein_coding
ST6GALNAC6	-1.67449	6.0017	-6.17641	5.70384e-05	0.00921698	2.20712	protein_coding
FAM162B	-1.7889	1.92848	-6.17354	5.72786e-05	0.00921698	2.20313	protein_coding
EHD2	-1.80566	5.75193	-6.16467	5.80266e-05	0.00928459	2.19079	protein_coding
ZNF92	1.45442	5.04746	6.15194	5.91189e-05	0.00934374	2.17304	protein_coding
IGSF9	2.58946	3.75136	6.14669	5.95758e-05	0.00934374	2.16572	protein_coding
SMPDL3B	1.73863	2.10422	6.14439	5.97775e-05	0.00934374	2.1625	protein_coding
FLRT3	1.64224	3.88965	6.14272	5.99239e-05	0.00934374	2.16017	protein_coding
CDAN1	-1.36303	3.77311	-6.14133	6.00459e-05	0.00934374	2.15824	protein_coding
CLDN3	3.47696	5.19669	6.12056	6.1906e-05	0.00948049	2.1292	protein_coding
CMTM7	1.38457	3.6914	6.12047	6.19137e-05	0.00948049	2.12908	protein_coding
KIF26A	-1.73151	2.52964	-6.12031	6.1929e-05	0.00948049	2.12885	protein_coding
LAMB1	2.34436	7.30257	6.11318	6.2581e-05	0.00950772	2.11887	protein_coding
VCAN	2.04469	6.91895	6.11105	6.27783e-05	0.00950772	2.11588	protein_coding
HIST1H3F	3.06014	4.97713	6.09446	6.43308e-05	0.00968135	2.09261	protein_coding
PARD6B	1.59096	4.61995	6.08572	6.51643e-05	0.00968135	2.08035	protein_coding
TMEM8B	-1.40546	4.37191	-6.0847	6.52631e-05	0.00968135	2.0789	protein_coding
RNASE4	-2.13048	4.10764	-6.08106	6.56141e-05	0.00968135	2.07379	protein_coding
TXNDC9	0.925943	4.76091	6.07866	6.58471e-05	0.00968135	2.07042	protein_coding
LSM5	1.36059	4.38757	6.07539	6.61654e-05	0.00968135	2.06582	protein_coding
HOXB7	2.3446	4.15265	6.07383	6.63177e-05	0.00968135	2.06363	protein_coding
ESRP2	2.6395	3.86256	6.06596	6.70932e-05	0.00974434	2.05255	protein_coding
REXO4	-0.932581	4.47258	-6.05941	6.77458e-05	0.00978892	2.04332	protein_coding
H3F3A	1.37374	7.16863	6.05339	6.83524e-05	0.00981023	2.03483	protein_coding
ARHGEF25	-1.34205	6.12313	-6.04736	6.8965e-05	0.00981023	2.02632	protein_coding
TESPA1	-1.48831	3.12474	-6.04429	6.92788e-05	0.00981023	2.02199	protein_coding
GYPC	-2.15258	4.55582	-6.03806	6.99204e-05	0.00984513	2.0132	protein_coding
ETFRF1	0.885796	4.44933	6.03291	7.04564e-05	0.00984513	2.00592	protein_coding
ZNF107	0.99252	4.74808	6.03184	7.05682e-05	0.00984513	2.00441	protein_coding
B3GNT2	0.950894	4.89153	6.00596	7.33318e-05	0.0101309	1.96776	protein_coding
AGR2	3.10664	3.91136	6.00072	7.39045e-05	0.0101604	1.96034	protein_coding
MET	1.82329	5.7305	5.98866	7.52426e-05	0.0102698	1.94322	protein_coding
TNS2	-1.43711	9.07047	-5.98386	7.57822e-05	0.0102698	1.9364	protein_coding
PRSS8	3.59449	4.23828	5.98381	7.57876e-05	0.0102698	1.93633	protein_coding
NGF	-1.811	3.84978	-5.97714	7.65446e-05	0.0103229	1.92684	protein_coding
GAS2L3	1.4363	4.13162	5.9722	7.71103e-05	0.01035	1.91981	protein_coding
USP54	0.998076	7.03233	5.96284	7.81938e-05	0.0104459	1.90649	protein_coding
PACSIN3	-1.4241	3.41602	-5.95338	7.93055e-05	0.0105236	1.89301	protein_coding
SPINT1	2.84382	5.57434	5.95158	7.9519e-05	0.0105236	1.89044	protein_coding
PPP1R3C	-1.26395	3.96091	-5.93912	8.10132e-05	0.0106221	1.87266	protein_coding
MKI67	1.78191	4.09046	5.92974	8.21576e-05	0.0107225	1.85926	protein_coding
AK1	-1.14615	5.08674	-5.91504	8.39863e-05	0.0109109	1.83822	protein_coding
MDGA1	-1.55657	3.37681	-5.91082	8.45193e-05	0.01093	1.83217	protein_coding
KIF26B	2.4826	3.95545	5.90261	8.55661e-05	0.0110151	1.82041	protein_coding
MECOM	2.40972	6.29414	5.89522	8.65208e-05	0.0110876	1.8098	protein_coding
NLRC5	-1.04032	5.80885	-5.88849	8.73991e-05	0.0111497	1.80014	protein_coding
MAST4	-1.17313	6.28647	-5.87951	8.85869e-05	0.0112505	1.78723	protein_coding
COMP	3.26921	3.0862	5.86459	9.05988e-05	0.0114166	1.76575	protein_coding
PITPNM3	-2.46962	3.04038	-5.85909	9.13523e-05	0.0114443	1.75783	protein_coding
TUBB3	4.13468	4.02733	5.85123	9.24402e-05	0.0114443	1.7465	protein_coding
IGHMBP2	-1.01485	4.91001	-5.84883	9.27757e-05	0.0114443	1.74304	protein_coding
UBA7	-1.60871	6.5659	-5.84845	9.28289e-05	0.0114443	1.74249	protein_coding
ATP1A1	1.50624	8.36272	5.84761	9.29463e-05	0.0114443	1.74128	protein_coding
ZNF669	1.23937	4.53436	5.84346	9.35296e-05	0.0114443	1.73529	protein_coding
SMIM2	3.16889	2.6908	5.8419	9.37494e-05	0.0114443	1.73305	protein_coding
CEP41	1.11331	4.26533	5.83596	9.45934e-05	0.0114978	1.72447	protein_coding
MANSC1	1.00051	5.25291	5.82991	9.54623e-05	0.0115014	1.71572	protein_coding
SH3BP5	-1.48693	5.6745	-5.82834	9.56885e-05	0.0115014	1.71345	protein_coding
HMBS	1.01657	3.16692	5.82729	9.58413e-05	0.0115014	1.71193	protein_coding
ADIRF	-3.39139	6.04801	-5.81987	9.69208e-05	0.011555	1.7012	protein_coding
MYBL2	2.21588	2.56171	5.81862	9.71045e-05	0.011555	1.69939	protein_coding
NR2F2	-1.85788	7.55893	-5.80664	9.88811e-05	0.0116876	1.68203	protein_coding
HIST1H2AI	2.53219	6.33775	5.80555	9.9044e-05	0.0116876	1.68046	protein_coding
TMEM108	1.33279	3.46817	5.79981	9.99089e-05	0.0117407	1.67213	protein_coding
EPDR1	-1.09694	4.17257	-5.79502	0.000100636	0.0117773	1.66518	protein_coding
LAMA2	-2.70042	4.81598	-5.79204	0.000101092	0.011782	1.66085	protein_coding
AL512785.2	2.81127	2.45398	5.7893	0.000101513	0.0117826	1.65688	protein_coding
NUF2	1.21711	2.31178	5.78121	0.000102766	0.0118793	1.64513	protein_coding
PLA2G4F	3.04431	2.47443	5.75638	0.000106716	0.012236	1.60899	protein_coding
OCLN	1.84828	3.29642	5.74545	0.000108504	0.0122844	1.59306	protein_coding
KDM5B	1.35901	7.50875	5.74544	0.000108506	0.0122844	1.59304	protein_coding
SUN2	-0.83644	7.00449	-5.74323	0.000108872	0.0122844	1.58981	protein_coding
APBB1	-0.942564	5.5115	-5.73477	0.000110283	0.0123167	1.57747	protein_coding
PLD1	-1.98023	4.66175	-5.73341	0.000110513	0.0123167	1.57547	protein_coding
IVNS1ABP	1.27416	6.46544	5.73193	0.000110762	0.0123167	1.57331	protein_coding
ZNF608	1.32893	6.52013	5.73112	0.000110898	0.0123167	1.57214	protein_coding
AC009133.6	-1.66972	5.05288	-5.71281	0.00011404	0.0126161	1.54535	protein_coding
LAPTM4B	1.62964	6.05724	5.7095	0.000114617	0.0126307	1.5405	protein_coding
SEMA6D	-2.01003	4.59785	-5.69162	0.000117794	0.0128711	1.51428	protein_coding
LHFPL5	1.77586	1.47935	5.69092	0.000117921	0.0128711	1.51325	protein_coding
TIMELESS	1.58856	3.94326	5.68958	0.000118162	0.0128711	1.51128	protein_coding
AOX1	-2.95614	4.76921	-5.68386	0.000119201	0.0128887	1.50289	protein_coding
HDGF	1.03493	7.23293	5.68368	0.000119234	0.0128887	1.50262	protein_coding
SERF1A	1.86088	4.51796	5.67723	0.000120418	0.0129671	1.49314	protein_coding
XAF1	-1.6865	6.42392	-5.6744	0.00012094	0.012974	1.48899	protein_coding
NOL4L	1.23528	5.15118	5.67183	0.000121419	0.0129762	1.4852	protein_coding
HEY2	-1.52671	2.69372	-5.66033	0.000123577	0.0130842	1.46829	protein_coding
ARHGAP33	-1.70118	5.63317	-5.65665	0.000124277	0.0130842	1.46287	protein_coding
GSDMB	1.42412	4.22688	5.64793	0.000125952	0.0132114	1.45002	protein_coding
GAD1	1.61946	2.45272	5.64192	0.00012712	0.0132848	1.44115	protein_coding
PCDHGA3	-1.37113	4.38198	-5.63635	0.000128214	0.0132991	1.43293	protein_coding
TBC1D3I	2.171	1.54981	5.63465	0.000128549	0.0132991	1.43042	protein_coding
KLF2	-2.6996	6.85029	-5.63232	0.00012901	0.0132991	1.42698	protein_coding
HIST1H2BH	2.55967	4.16972	5.63119	0.000129236	0.0132991	1.4253	protein_coding
CNTFR	-2.23934	2.40757	-5.62899	0.000129673	0.0132991	1.42206	protein_coding
SMG6	-0.711101	6.37879	-5.62698	0.000130075	0.0132991	1.41909	protein_coding
CLEC1A	-1.12322	1.65115	-5.60944	0.000133636	0.0136141	1.39314	protein_coding
NDN	-1.7719	4.47573	-5.60171	0.00013524	0.0137281	1.38168	protein_coding
KRT18	2.57195	5.99496	5.5762	0.000140674	0.0142287	1.34382	protein_coding
STK38L	0.994013	6.30199	5.56993	0.000142044	0.0143161	1.33451	protein_coding
TMEM125	1.31764	1.71613	5.565	0.000143132	0.0143238	1.32718	protein_coding
PDZD4	-1.65997	3.32045	-5.56135	0.000143942	0.0143541	1.32175	protein_coding
TDRKH	1.86635	4.17542	5.55118	0.000146228	0.0145309	1.3066	protein_coding
TSPAN1	3.74131	5.22047	5.54717	0.000147139	0.0145365	1.30063	protein_coding
LRRC4C	1.21721	3.36432	5.54642	0.00014731	0.0145365	1.29951	protein_coding
MAL2	3.07482	4.25691	5.54028	0.000148718	0.0145824	1.29036	protein_coding
PKMYT1	2.00328	3.16451	5.53683	0.000149518	0.0145824	1.28521	protein_coding
NEURL1B	-1.71099	4.08369	-5.53325	0.00015035	0.0145824	1.27987	protein_coding
SHISA2	2.86813	2.78364	5.52976	0.000151168	0.0145824	1.27465	protein_coding
CDKN1B	-1.17438	5.22207	-5.52819	0.000151537	0.0145824	1.27231	protein_coding
AVPR1B	2.14045	1.56612	5.52796	0.000151591	0.0145824	1.27196	protein_coding
HOXD10	2.95991	4.32483	5.52583	0.000152093	0.0145824	1.26878	protein_coding
HIST1H3C	3.10456	4.59424	5.52413	0.000152495	0.0145824	1.26624	protein_coding
P2RX7	-1.29401	2.93653	-5.52066	0.000153319	0.0145824	1.26106	protein_coding
MAP3K9	1.15496	3.11441	5.52016	0.000153439	0.0145824	1.2603	protein_coding
CNRIP1	-1.72198	5.38923	-5.50923	0.000156068	0.0147556	1.24396	protein_coding
PTCH2	-2.14403	4.08928	-5.50826	0.000156304	0.0147556	1.24251	protein_coding
LRRN4CL	-1.29994	2.28758	-5.50597	0.000156862	0.0147591	1.23908	protein_coding
GRHL2	2.68333	3.25432	5.50315	0.000157551	0.0147743	1.23486	protein_coding
HSPA12A	-1.64467	3.2464	-5.50105	0.000158066	0.0147743	1.23172	protein_coding
ATOX1	0.87369	5.42469	5.49837	0.000158727	0.0147872	1.22771	protein_coding
MIB2	-1.20183	6.23892	-5.48541	0.000161965	0.0150197	1.20827	protein_coding
ZDHHC2	1.50017	4.89011	5.48415	0.000162284	0.0150197	1.20638	protein_coding
CHD5	-1.11325	1.01991	-5.47805	0.000163835	0.0151139	1.19722	protein_coding
HIC1	-1.99867	5.40201	-5.47553	0.00016448	0.0151241	1.19344	protein_coding
SEZ6L2	1.91134	3.98841	5.4723	0.000165311	0.0151513	1.18859	protein_coding
RAPH1	0.970416	5.8045	5.46063	0.000168351	0.0153352	1.17104	protein_coding
PROM1	2.53335	4.33664	5.46045	0.000168399	0.0153352	1.17077	protein_coding
PLAC9	-2.13693	3.29677	-5.45825	0.000168979	0.0153386	1.16746	protein_coding
THBS4	2.77689	4.09567	5.45282	0.000170418	0.0153707	1.1593	protein_coding
OPTN	-1.23149	6.06593	-5.44596	0.000172258	0.015394	1.14895	protein_coding
HIST1H2AH	1.86699	5.82972	5.44574	0.000172318	0.015394	1.14862	protein_coding
GPR157	-1.67494	2.15023	-5.44377	0.00017285	0.015394	1.14565	protein_coding
RRM2	1.72825	3.94043	5.43905	0.000174129	0.0154592	1.13855	protein_coding
MID2	-1.42539	4.72804	-5.43184	0.000176106	0.0154935	1.12768	protein_coding
BAIAP2L1	1.80663	3.53569	5.42996	0.000176627	0.0154935	1.12483	protein_coding
HTR2B	2.09769	3.75496	5.4292	0.000176838	0.0154935	1.12368	protein_coding
COX7A1	-2.32518	5.21267	-5.42804	0.000177159	0.0154935	1.12193	protein_coding
CLPSL1	2.2035	1.70179	5.42771	0.00017725	0.0154935	1.12144	protein_coding
KHNYN	-0.995646	5.70791	-5.42453	0.000178135	0.0155229	1.11664	protein_coding
MYO3B	2.4967	2.61605	5.4187	0.000179771	0.0155722	1.10784	protein_coding
TBXA2R	-1.37644	3.13459	-5.41836	0.000179866	0.0155722	1.10733	protein_coding
POU3F3	3.81324	3.1564	5.41436	0.000180999	0.0155722	1.10128	protein_coding
GLMP	0.884868	5.72353	5.41391	0.000181126	0.0155722	1.1006	protein_coding
GALNT7	1.24654	5.45932	5.40555	0.000183519	0.0155722	1.08796	protein_coding
PCDHGA2	-1.14855	3.36584	-5.40477	0.000183745	0.0155722	1.08677	protein_coding
VASH2	1.54017	4.37124	5.40373	0.000184046	0.0155722	1.08519	protein_coding
HIST1H2AG	1.6616	4.269	5.40324	0.000184186	0.0155722	1.08446	protein_coding
PNOC	2.73366	3.2847	5.4032	0.000184198	0.0155722	1.08439	protein_coding
ZBTB7C	-1.08769	2.88667	-5.392	0.000187469	0.0158015	1.06744	protein_coding
MED16	-1.31516	6.11846	-5.3822	0.000190381	0.0159993	1.05258	protein_coding
ZNF703	-1.63087	5.13925	-5.37992	0.000191064	0.0160093	1.04913	protein_coding
CPZ	-2.05069	5.46878	-5.37803	0.000191633	0.0160095	1.04626	protein_coding
ABRACL	1.61851	4.20363	5.37084	0.000193815	0.0161152	1.03535	protein_coding
DHFR	1.74576	4.12818	5.36873	0.00019446	0.0161152	1.03215	protein_coding
RUNDC3B	-1.23196	1.6012	-5.36826	0.000194605	0.0161152	1.03143	protein_coding
ZC3H11A	1.0592	8.0142	5.36367	0.000196016	0.0161427	1.02446	protein_coding
MXRA5	1.51933	5.34018	5.36277	0.000196294	0.0161427	1.02309	protein_coding
BCL2	-1.55088	4.1506	-5.3597	0.000197248	0.0161427	1.01842	protein_coding
ABCA9	-2.90278	4.93845	-5.35394	0.000199047	0.0161555	1.00966	protein_coding
STARD9	-1.4795	4.78803	-5.35382	0.000199084	0.0161555	1.00948	protein_coding
RAB25	3.22217	5.04946	5.34382	0.000202254	0.0163658	0.994254	protein_coding
IFFO1	-1.49267	3.46264	-5.33821	0.000204052	0.0164175	0.985718	protein_coding
IGF2BP2	1.55008	4.96214	5.33093	0.000206412	0.0165281	0.974627	protein_coding
HERC3	-1.15821	4.86718	-5.33038	0.000206594	0.0165281	0.973776	protein_coding
AC006059.2	1.67316	2.0167	5.328	0.000207373	0.0165437	0.970147	protein_coding
SUCO	1.14369	5.73226	5.32459	0.000208492	0.0165468	0.964954	protein_coding
VPS13A	0.785147	5.72074	5.32329	0.000208923	0.0165468	0.962964	protein_coding
MIA	3.11965	2.91176	5.32255	0.000209165	0.0165468	0.961846	protein_coding
TNNI3	2.32287	2.7306	5.31816	0.000210625	0.0165523	0.955135	protein_coding
PDIA4	1.23728	5.70812	5.31725	0.000210926	0.0165523	0.953758	protein_coding
PID1	-2.14284	3.80314	-5.31707	0.000210987	0.0165523	0.953479	protein_coding
CAV2	-1.5126	4.94981	-5.31096	0.00021304	0.0166405	0.944139	protein_coding
SCARA5	-2.01993	2.57494	-5.31023	0.000213286	0.0166405	0.943023	protein_coding
XRCC5	0.819318	7.8719	5.30613	0.000214674	0.0167027	0.936766	protein_coding
NYNRIN	-1.56192	5.15072	-5.28928	0.000220488	0.0170618	0.910981	protein_coding
CCBE1	-2.61092	2.50972	-5.28926	0.000220494	0.0170618	0.910955	protein_coding
CAVIN2	-1.49436	4.29853	-5.28016	0.0002237	0.0172625	0.897022	protein_coding
NHSL1	1.35212	4.76321	5.27675	0.000224917	0.0172625	0.891787	protein_coding
MTHFR	-1.37061	5.1711	-5.26755	0.000228227	0.0174121	0.877684	protein_coding
SEL1L3	1.45236	5.581	5.26731	0.000228317	0.0174121	0.877303	protein_coding
MEST	2.38581	6.91364	5.26622	0.00022871	0.0174121	0.875644	protein_coding
TMEM45B	2.38883	3.46492	5.25708	0.000232059	0.0175287	0.86161	protein_coding
LDB3	-1.79651	3.65445	-5.25698	0.000232099	0.0175287	0.861443	protein_coding
DSCAML1	-2.35941	3.328	-5.25397	0.000233212	0.0175659	0.856826	protein_coding
ADRA1B	-1.21853	2.14082	-5.25221	0.000233867	0.0175685	0.854118	protein_coding
THY1	1.67242	6.36702	5.24786	0.000235492	0.0176438	0.847432	protein_coding
NVL	1.1496	5.28382	5.24483	0.000236631	0.0176809	0.84277	protein_coding
TMPRSS4	2.99729	5.25327	5.24323	0.000237235	0.0176809	0.840308	protein_coding
AL645941.2	1.81386	3.36788	5.23852	0.000239022	0.0177638	0.833062	protein_coding
HOXA10	3.369	4.70658	5.23592	0.000240012	0.0177638	0.82907	protein_coding
TGFBI	2.90661	7.25838	5.23536	0.000240229	0.0177638	0.8282	protein_coding
GALNT16	-1.60271	3.11386	-5.22965	0.000242425	0.0178795	0.81941	protein_coding
LCE1E	2.1495	1.2623	5.22502	0.000244223	0.0179184	0.812276	protein_coding
THRA	-1.27191	6.07036	-5.22341	0.000244851	0.0179184	0.809796	protein_coding
SMAD9	-1.63417	3.29221	-5.22093	0.000245823	0.0179432	0.805968	protein_coding
PLPP7	-1.52888	3.18796	-5.21785	0.000247035	0.0179853	0.801217	protein_coding
MAF	-1.65852	6.31588	-5.21374	0.000248662	0.0180573	0.794878	protein_coding
TRIP13	1.19567	2.16605	5.20824	0.000250857	0.0181701	0.786387	protein_coding
CCR10	-1.26231	2.34839	-5.2007	0.000253897	0.0182457	0.77475	protein_coding
ITGB6	2.16752	2.47029	5.19902	0.000254578	0.0182457	0.77216	protein_coding
OLFML3	-1.57637	5.75714	-5.19769	0.000255122	0.0182457	0.770098	protein_coding
VGF	2.28552	2.82391	5.18869	0.000258822	0.0184637	0.756187	protein_coding
SLFN13	1.81777	5.52225	5.18596	0.000259955	0.018498	0.751965	protein_coding
NFATC4	-1.32475	7.58165	-5.18328	0.000261076	0.0185312	0.747807	protein_coding
FAM114A1	-1.01663	6.66933	-5.17861	0.000263035	0.0185548	0.740583	protein_coding
TBX2	-1.59184	4.72453	-5.17659	0.000263888	0.0185548	0.737454	protein_coding
TXLNB	-1.28273	2.09909	-5.17621	0.000264049	0.0185548	0.736867	protein_coding
WFS1	-1.54151	6.37818	-5.17457	0.000264745	0.0185548	0.73432	protein_coding
NPAS3	-0.964043	2.52547	-5.16815	0.000267482	0.0185548	0.724382	protein_coding
ADGRG2	2.17906	2.41699	5.16775	0.000267655	0.0185548	0.723757	protein_coding
HELB	1.09009	3.75219	5.16673	0.000268093	0.0185548	0.722175	protein_coding
TVP23B	0.971048	6.11117	5.16605	0.000268385	0.0185548	0.721126	protein_coding
PNPLA7	-2.18939	4.52579	-5.15748	0.0002721	0.0185548	0.707839	protein_coding
MARVELD3	1.59017	3.94428	5.15691	0.00027235	0.0185548	0.70695	protein_coding
ZNF33A	1.19639	7.1903	5.15625	0.000272641	0.0185548	0.705918	protein_coding
RET	2.59931	3.94537	5.15614	0.000272688	0.0185548	0.705749	protein_coding
EPHA1	1.83846	3.72553	5.1561	0.000272706	0.0185548	0.705688	protein_coding
TNXB	-1.91902	6.91046	-5.15556	0.000272943	0.0185548	0.704846	protein_coding
CCND1	1.92289	7.0291	5.15293	0.000274095	0.0185548	0.700776	protein_coding
NEDD4L	0.987547	5.47169	5.15087	0.000275005	0.0185548	0.697573	protein_coding
MYLPF	1.10865	1.43433	5.14872	0.000275954	0.0185548	0.694241	protein_coding
FLRT2	-1.8706	5.50748	-5.14757	0.000276465	0.0185548	0.692453	protein_coding
SINHCAF	1.61018	5.35094	5.14731	0.000276583	0.0185548	0.692042	protein_coding
FNBP1L	1.17887	5.26898	5.14528	0.000277484	0.0185548	0.688897	protein_coding
TSEN15	1.83463	3.99466	5.14514	0.000277548	0.0185548	0.688673	protein_coding
TMEM38B	-1.49581	3.04665	-5.14111	0.000279352	0.0186153	0.682411	protein_coding
PSME4	0.975059	5.65006	5.13907	0.000280267	0.0186325	0.679249	protein_coding
PDZRN3	-1.42906	5.80996	-5.13712	0.000281147	0.0186472	0.676218	protein_coding
PPP1R14A	-1.98638	5.41805	-5.13152	0.000283695	0.0187	0.667495	protein_coding
FAM3C	1.42763	5.01253	5.13101	0.000283924	0.0187	0.666715	protein_coding
ZNF138	1.17819	5.36855	5.11851	0.000289697	0.019036	0.647251	protein_coding
FGF2	-1.80698	4.52178	-5.11435	0.000291643	0.0190806	0.640775	protein_coding
ITM2C	1.84699	7.12279	5.11278	0.000292385	0.0190806	0.638319	protein_coding
HIST1H3I	3.20881	5.01725	5.11275	0.000292397	0.0190806	0.638279	protein_coding
MTO1	-0.877158	5.15716	-5.10391	0.000296593	0.0191525	0.624497	protein_coding
CCN5	-3.1557	4.69542	-5.10354	0.000296771	0.0191525	0.623918	protein_coding
DSP	1.86396	5.84922	5.10229	0.000297369	0.0191525	0.621971	protein_coding
UBE2C	2.10852	3.85317	5.1019	0.000297557	0.0191525	0.621359	protein_coding
PAPPA2	3.71728	4.74578	5.09402	0.000301363	0.0192607	0.609066	protein_coding
ARHGEF38	2.20656	3.22428	5.09246	0.000302124	0.0192607	0.606625	protein_coding
PLEKHA8	0.927781	5.22871	5.09186	0.000302417	0.0192607	0.60569	protein_coding
STARD13	-1.16014	5.29282	-5.08673	0.000304933	0.0192607	0.597674	protein_coding
DPYSL4	-1.15851	1.73198	-5.08645	0.000305071	0.0192607	0.597235	protein_coding
FASTKD1	1.10972	4.6268	5.08439	0.000306089	0.0192607	0.594014	protein_coding
KLF8	-1.18921	4.50266	-5.08216	0.000307192	0.0192607	0.590533	protein_coding
RPN2	1.24821	6.80762	5.07823	0.000309152	0.0192607	0.584382	protein_coding
FLAD1	1.01417	5.29373	5.07705	0.000309741	0.0192607	0.58254	protein_coding
ZBTB4	-0.99919	6.57168	-5.07663	0.000309951	0.0192607	0.581884	protein_coding
UBQLN4	0.829275	6.72866	5.07653	0.000310002	0.0192607	0.581724	protein_coding
GATA3	2.95427	4.25454	5.07554	0.000310496	0.0192607	0.580184	protein_coding
RCAN2	-1.79128	3.07924	-5.07526	0.000310638	0.0192607	0.57974	protein_coding
COL16A1	-1.20699	7.71817	-5.07466	0.000310939	0.0192607	0.578805	protein_coding
DNAJC5B	1.11431	1.54975	5.07457	0.000310982	0.0192607	0.57867	protein_coding
LAMTOR2	1.18354	4.72493	5.07434	0.000311098	0.0192607	0.57831	protein_coding
ZNF124	1.46609	6.83576	5.07359	0.000311479	0.0192607	0.577127	protein_coding
GGH	1.41633	2.71935	5.07051	0.000313033	0.0193146	0.572311	protein_coding
RNF2	1.04328	5.32115	5.06758	0.000314518	0.0193259	0.567732	protein_coding
PITPNM2	-1.52344	4.61603	-5.06746	0.000314581	0.0193259	0.567537	protein_coding
ANKDD1A	-1.64916	3.57933	-5.0621	0.000317321	0.0194313	0.559147	protein_coding
DNM1L	0.842529	6.35159	5.05697	0.000319966	0.0194313	0.551112	protein_coding
HOXB6	2.78778	3.37707	5.05679	0.00032006	0.0194313	0.550829	protein_coding
FAM161B	-1.6379	3.25278	-5.05649	0.000320214	0.0194313	0.550363	protein_coding
NR2F1	-2.48738	5.69096	-5.056	0.000320471	0.0194313	0.549587	protein_coding
NPW	1.38739	1.13182	5.05434	0.000321331	0.0194313	0.546993	protein_coding
ANG	-1.42018	4.563	-5.05432	0.000321345	0.0194313	0.546953	protein_coding
E2F7	1.90178	3.0636	5.05347	0.000321785	0.0194313	0.545627	protein_coding
HIST1H3B	2.18131	5.31615	5.0502	0.000323498	0.0194932	0.540489	protein_coding
EMILIN1	-1.29064	5.60143	-5.03749	0.000330233	0.0197914	0.520547	protein_coding
FLT3LG	-1.1321	3.26959	-5.03489	0.000331625	0.0197914	0.516474	protein_coding
PCSK2	-1.27185	1.66616	-5.03431	0.000331941	0.0197914	0.515554	protein_coding
SKIL	1.03639	6.75707	5.02948	0.000334553	0.0198816	0.507968	protein_coding
TOM1L1	1.60366	5.59403	5.02823	0.00033523	0.0198816	0.506009	protein_coding
SNURF	-1.93364	4.68115	-5.02762	0.00033556	0.0198816	0.505057	protein_coding
ICA1	2.14692	4.55911	5.02547	0.000336736	0.0198939	0.501672	protein_coding
C10orf113	1.45296	2.19507	5.02467	0.000337173	0.0198939	0.500417	protein_coding
HSP90B1	1.08193	8.58177	5.01855	0.000340539	0.0200178	0.4908	protein_coding
EFHD1	-1.74555	4.38384	-5.01829	0.000340686	0.0200178	0.490383	protein_coding
RASA4	-1.14022	7.1668	-5.01514	0.000342431	0.0200751	0.485435	protein_coding
KCNJ15	2.06944	3.0262	5.01398	0.00034308	0.0200751	0.483604	protein_coding
ADAMTS18	1.93963	3.13421	5.00863	0.000346074	0.0201622	0.47519	protein_coding
BRCA2	1.00675	3.79838	5.00755	0.000346683	0.0201622	0.473488	protein_coding
CAV1	-1.83512	6.48466	-5.00752	0.000346704	0.0201622	0.47343	protein_coding
ADRA2A	-1.91165	2.98298	-5.00495	0.000348157	0.0202052	0.469381	protein_coding
CACUL1	1.02683	5.61719	4.99926	0.000351392	0.0203098	0.460425	protein_coding
AQP6	1.06742	1.80294	4.99633	0.000353073	0.0203654	0.455803	protein_coding
CCSER1	1.26477	4.72369	4.99348	0.000354714	0.0204184	0.451313	protein_coding
HSPB2	-1.22682	3.64285	-4.99164	0.000355779	0.0204382	0.448411	protein_coding
PPM1D	-0.704233	5.12812	-4.98889	0.000357376	0.0204883	0.444075	protein_coding
EZH2	1.28523	3.84582	4.98633	0.000358868	0.0205323	0.440039	protein_coding
SCNM1	0.862908	6.58347	4.97418	0.000366044	0.0209007	0.420865	protein_coding
PLAAT3	-2.31489	3.35753	-4.97274	0.000366909	0.0209079	0.41858	protein_coding
MYEF2	1.41383	5.46294	4.96908	0.000369103	0.0209486	0.412807	protein_coding
CIDEB	-1.11035	2.83184	-4.96343	0.000372523	0.0210769	0.403872	protein_coding
NR4A1	-2.98147	9.52519	-4.96277	0.000372925	0.0210769	0.402827	protein_coding
ADCY3	-1.49368	6.30233	-4.95919	0.00037511	0.0210769	0.397169	protein_coding
GEN1	1.19388	2.80467	4.9589	0.000375288	0.0210769	0.396709	protein_coding
SLC44A4	1.55197	3.96318	4.95858	0.000375484	0.0210769	0.396203	protein_coding
PPP1R9A	0.966608	5.53326	4.95802	0.000375828	0.0210769	0.395316	protein_coding
B3GALNT2	0.997018	5.20867	4.9536	0.000378553	0.0211564	0.388319	protein_coding
TRAK1	1.03133	6.44978	4.95133	0.000379959	0.0211564	0.384727	protein_coding
SPRED3	2.07545	2.42032	4.95047	0.000380492	0.0211564	0.38337	protein_coding
HOXB1	1.10588	0.950182	4.95009	0.000380731	0.0211564	0.382762	protein_coding
PTBP3	0.997734	6.96995	4.94578	0.000383422	0.0212503	0.375939	protein_coding
KHK	-1.41782	2.13796	-4.94362	0.000384781	0.021284	0.37251	protein_coding
PIP5K1B	-0.750759	5.62834	-4.94025	0.000386902	0.0213595	0.367185	protein_coding
RUNX1	1.35932	6.81125	4.93771	0.000388515	0.0214069	0.363153	protein_coding
ANKRD24	-1.04125	2.09332	-4.92387	0.000397419	0.021855	0.341198	protein_coding
ZBTB16	-2.3185	6.06823	-4.92147	0.000398983	0.0218984	0.337393	protein_coding
GNAZ	-1.53532	2.28678	-4.91863	0.000400842	0.0219579	0.33289	protein_coding
GPATCH2	1.0576	4.74619	4.91661	0.000402175	0.0219884	0.329671	protein_coding
WDR43	1.22193	5.39427	4.91262	0.000404813	0.0220505	0.323337	protein_coding
LTBP4	-1.69235	8.61164	-4.91254	0.000404867	0.0220505	0.323207	protein_coding
PEG3	-3.19562	5.95446	-4.90985	0.000406654	0.022093	0.318939	protein_coding
ANAPC2	-1.171	5.46104	-4.90902	0.000407209	0.022093	0.317618	protein_coding
AHDC1	-1.24402	6.39694	-4.90568	0.000409448	0.022172	0.312303	protein_coding
PHLDB3	-1.56406	5.05708	-4.89965	0.000413515	0.0223495	0.302725	protein_coding
WDR12	1.00555	5.73691	4.8981	0.000414569	0.0223535	0.300257	protein_coding
CDK5	1.14717	2.69083	4.89722	0.000415166	0.0223535	0.298862	protein_coding
HOXA5	1.89109	4.70706	4.88966	0.000420358	0.0225522	0.286816	protein_coding
GGCT	0.975823	3.86586	4.88952	0.000420449	0.0225522	0.286606	protein_coding
CKMT2	-1.22403	3.64545	-4.8871	0.00042213	0.0225995	0.28274	protein_coding
HIST1H2BI	1.9435	6.14259	4.8853	0.000423378	0.0226231	0.279878	protein_coding
CHST7	-1.65999	2.47179	-4.88302	0.000424967	0.0226231	0.276247	protein_coding
LRCOL1	1.74175	1.53101	4.88133	0.000426146	0.0226433	0.273561	protein_coding
KIF14	1.03688	2.08063	4.87876	0.000427953	0.0226967	0.26946	protein_coding
NOP53	-1.16666	7.7187	-4.87448	0.000430974	0.0227423	0.26264	protein_coding
PAQR6	1.84111	3.53904	4.87413	0.000431221	0.0227423	0.262085	protein_coding
ARHGAP28	-1.42549	4.17592	-4.87138	0.000433182	0.0227634	0.257686	protein_coding
LRRC52	0.91006	1.15935	4.87046	0.000433838	0.0227634	0.256219	protein_coding
TTK	1.68058	2.47456	4.86903	0.000434855	0.0227634	0.253949	protein_coding
NR0B2	0.981357	0.839857	4.8683	0.000435383	0.0227634	0.252773	protein_coding
CPSF3	0.822086	4.70851	4.86694	0.000436355	0.0227634	0.250612	protein_coding
OLFML1	-1.52046	4.20456	-4.86682	0.000436444	0.0227634	0.250413	protein_coding
SLC43A1	-1.49202	3.36088	-4.86242	0.000439613	0.0228332	0.2434	protein_coding
JUN	-1.81454	7.00974	-4.8621	0.000439848	0.0228332	0.242882	protein_coding
LGALS3	-1.35092	6.60312	-4.86161	0.0004402	0.0228332	0.242106	protein_coding
SIGLEC15	2.21801	2.11009	4.85998	0.000441386	0.0228528	0.239498	protein_coding
SNX21	-1.05099	6.26557	-4.85563	0.00044456	0.0229333	0.23255	protein_coding
KLK10	-2.03964	2.55725	-4.85345	0.000446156	0.0229738	0.229075	protein_coding
EPHB6	-1.23567	3.80357	-4.84853	0.000449791	0.023077	0.221208	protein_coding
ZIC2	2.25573	1.86963	4.84674	0.000451123	0.0230922	0.218342	protein_coding
RASA4B	-0.932292	5.27882	-4.84594	0.000451716	0.0230922	0.217067	protein_coding
FGD6	0.987855	5.98192	4.84249	0.00045429	0.0231466	0.211557	protein_coding
TCF21	-2.32882	3.04484	-4.84232	0.000454417	0.0231466	0.211288	protein_coding
ZDHHC23	1.13815	4.18786	4.83538	0.000459649	0.0233711	0.200186	protein_coding
BEND5	-0.887095	4.26205	-4.83362	0.000460991	0.0233974	0.197358	protein_coding
FKBP8	-1.05802	7.43803	-4.83206	0.000462175	0.0234155	0.19487	protein_coding
TMPRSS2	1.8754	2.84639	4.83027	0.000463542	0.0234428	0.192007	protein_coding
MARC2	-1.1367	4.14787	-4.8271	0.000465977	0.0235239	0.186926	protein_coding
PALM	-1.70288	4.89528	-4.82534	0.000467333	0.0235504	0.184109	protein_coding
ZNF35	0.905749	3.7386	4.81731	0.000473576	0.0237593	0.171238	protein_coding
CAPN3	-1.44002	3.49718	-4.81598	0.000474615	0.0237593	0.169112	protein_coding
GPD1L	-0.853868	3.97846	-4.8147	0.000475624	0.0237593	0.167053	protein_coding
DDX52	1.4421	5.82349	4.81209	0.000477678	0.0237593	0.162874	protein_coding
CKS1B	0.992738	4.19333	4.81138	0.000478241	0.0237593	0.161731	protein_coding
GSTM2	-1.96971	7.46187	-4.81009	0.00047926	0.0237593	0.159666	protein_coding
IGSF3	1.64028	2.95624	4.80748	0.000481333	0.0237593	0.15548	protein_coding
PARP1	0.953168	5.78865	4.80519	0.000483162	0.0237593	0.151802	protein_coding
NOMO3	1.24803	6.89278	4.8051	0.000483235	0.0237593	0.151655	protein_coding
TDG	1.3589	5.29214	4.80314	0.000484804	0.0237593	0.148512	protein_coding
PRCC	0.92112	7.55779	4.80129	0.000486288	0.0237593	0.145546	protein_coding
SCNN1D	-1.58703	3.17407	-4.80101	0.000486512	0.0237593	0.145099	protein_coding
EIF4E3	-1.95059	4.6058	-4.79961	0.000487644	0.0237593	0.142845	protein_coding
LGI4	-1.63637	3.47876	-4.79893	0.000488189	0.0237593	0.141761	protein_coding
PCDHB5	1.42069	5.86246	4.7982	0.000488784	0.0237593	0.14058	protein_coding
EEF1AKNMT	0.86355	5.43067	4.79773	0.000489162	0.0237593	0.139831	protein_coding
TMEM255A	-1.88067	2.10481	-4.79678	0.000489929	0.0237593	0.138311	protein_coding
TMEM254	1.66109	4.47757	4.79574	0.000490774	0.0237593	0.136639	protein_coding
TFAP2B	2.92528	2.31198	4.78956	0.000495823	0.0239256	0.126711	protein_coding
ITM2A	-2.19496	4.16527	-4.78723	0.000497739	0.0239736	0.122969	protein_coding
TMEM100	-1.81931	3.0581	-4.78394	0.000500462	0.0240625	0.117676	protein_coding
LYNX1	-1.57994	4.49134	-4.78295	0.000501285	0.0240625	0.116082	protein_coding
ZNF695	1.80204	3.23694	4.7814	0.00050257	0.0240736	0.113599	protein_coding
PLPPR2	-1.13985	5.61903	-4.78029	0.0005035	0.0240736	0.111805	protein_coding
DHX9	0.764183	6.93709	4.77961	0.000504067	0.0240736	0.110714	protein_coding
NRIP2	-1.74229	2.68215	-4.7783	0.000505167	0.0240856	0.108599	protein_coding
MAP7	1.34744	3.44124	4.77626	0.000506874	0.0241263	0.105326	protein_coding
CHMP4C	1.20472	1.80604	4.77397	0.000508802	0.0241568	0.101642	protein_coding
MX1	-1.2064	4.84311	-4.77348	0.00050922	0.0241568	0.100846	protein_coding
ITGA8	-1.88667	3.25482	-4.76628	0.000515332	0.0243302	0.0892692	protein_coding
MEGF11	1.47179	1.56455	4.76482	0.000516588	0.0243302	0.0869075	protein_coding
CTHRC1	1.8613	4.95204	4.76424	0.000517088	0.0243302	0.085969	protein_coding
SMDT1	-1.11495	5.20417	-4.76418	0.000517134	0.0243302	0.0858823	protein_coding
SMARCA2	-1.41198	7.64501	-4.76288	0.000518254	0.0243302	0.0837838	protein_coding
MFSD2A	1.87923	3.02059	4.76198	0.000519029	0.0243302	0.0823336	protein_coding
CLIP3	-1.09169	6.64762	-4.76197	0.000519039	0.0243302	0.0823163	protein_coding
MOXD1	2.83484	3.87087	4.76114	0.000519748	0.0243302	0.080991	protein_coding
MRPL41	-1.53478	5.54781	-4.7575	0.000522904	0.0243973	0.0751171	protein_coding
IGFBP4	-2.01801	6.21748	-4.75496	0.000525111	0.0244438	0.0710307	protein_coding
AC055811.2	-1.77312	2.04211	-4.75437	0.000525627	0.0244438	0.070077	protein_coding
SIGMAR1	-1.03782	4.50732	-4.75177	0.000527902	0.0244741	0.0658872	protein_coding
PRNP	-1.34146	6.73774	-4.74729	0.000531852	0.0245989	0.0586528	protein_coding
RFC3	0.916314	4.15572	4.74663	0.000532437	0.0245989	0.0575866	protein_coding
ZIC1	4.41036	3.27356	4.74402	0.000534751	0.0246255	0.0533784	protein_coding
GPRASP1	-1.21938	5.51007	-4.73781	0.000540297	0.0248002	0.0433659	protein_coding
PTPRJ	1.10013	4.56865	4.73614	0.000541804	0.0248131	0.040662	protein_coding
PRRT2	-2.42373	4.79056	-4.73364	0.00054406	0.0248521	0.0366306	protein_coding
PPIA	1.03763	9.91611	4.72998	0.000547388	0.0249237	0.0307121	protein_coding
CA8	1.67724	2.46235	4.72514	0.000551813	0.0250514	0.0228972	protein_coding
SLFN5	0.954642	6.37627	4.72422	0.000552658	0.0250514	0.0214123	protein_coding
APCDD1	-1.8094	6.08937	-4.72402	0.000552844	0.0250514	0.0210855	protein_coding
MRPL20	-0.822484	6.86789	-4.71716	0.000559198	0.0252483	0.00999433	protein_coding
NKD2	1.93788	3.14607	4.71597	0.000560313	0.0252483	0.00806106	protein_coding
TMEM200B	-1.59188	3.07918	-4.71549	0.000560756	0.0252483	0.00729385	protein_coding
ST14	2.41658	4.70061	4.70428	0.000571339	0.025684	-0.0108533	protein_coding
NXNL2	-1.70689	2.85172	-4.69797	0.000577385	0.0258831	-0.0210717	protein_coding
OR51I1	-1.26226	2.57179	-4.69711	0.000578212	0.0258831	-0.0224597	protein_coding
CES4A	-1.8574	2.84723	-4.69461	0.00058063	0.0258831	-0.0265108	protein_coding
POTEE	1.70848	3.32154	4.69448	0.000580753	0.0258831	-0.0267168	protein_coding
SSPN	-1.33126	5.67264	-4.69378	0.000581435	0.0258831	-0.0278568	protein_coding
ZUP1	0.952297	3.46968	4.6923	0.000582876	0.0258831	-0.0302596	protein_coding
ADGRG1	1.87013	6.20191	4.69209	0.00058308	0.0258831	-0.030599	protein_coding
IFI35	-1.17836	4.12965	-4.689	0.00058609	0.025947	-0.0355975	protein_coding
CENPF	1.52145	4.79863	4.68874	0.000586352	0.025947	-0.0360303	protein_coding
PTPRD	-1.72599	5.42703	-4.6874	0.000587667	0.0259646	-0.0382051	protein_coding
HMGB3	1.33755	3.78509	4.68611	0.000588928	0.0259798	-0.040286	protein_coding
GPSM1	-1.57643	4.29881	-4.68477	0.00059025	0.0259976	-0.0424637	protein_coding
SLC6A20	2.36476	3.09097	4.68377	0.000591236	0.0260006	-0.0440828	protein_coding
ATP2B1	1.20463	6.91529	4.68121	0.000593774	0.0260215	-0.0482416	protein_coding
LRP1	-0.971171	7.87628	-4.68119	0.000593793	0.0260215	-0.0482734	protein_coding
ADGRD1	-2.33439	4.12361	-4.68051	0.000594468	0.0260215	-0.0493753	protein_coding
STK26	1.91369	3.47906	4.6782	0.000596772	0.0260735	-0.0531312	protein_coding
MR1	0.921993	4.16337	4.67704	0.000597925	0.0260735	-0.0550053	protein_coding
C3orf20	-0.776918	1.06697	-4.67573	0.000599232	0.0260735	-0.0571253	protein_coding
NR1D1	-2.14509	5.06756	-4.67563	0.000599337	0.0260735	-0.057296	protein_coding
PRR5L	-1.4202	4.49971	-4.67414	0.000600833	0.0260985	-0.0597157	protein_coding
CDCP1	1.80109	3.11999	4.67096	0.000604031	0.0261972	-0.0648692	protein_coding
NTRK3	-2.13897	4.18145	-4.66774	0.000607298	0.0262857	-0.0701062	protein_coding
TBX3	-1.62476	5.51855	-4.66645	0.000608615	0.0262857	-0.0722096	protein_coding
AC144573.1	-1.34715	0.992265	-4.66621	0.000608855	0.0262857	-0.0725927	protein_coding
PIWIL1	1.13993	1.60313	4.66454	0.000610554	0.0263189	-0.0752983	protein_coding
B3GNT3	2.37428	4.06982	4.66038	0.000614822	0.0264165	-0.0820617	protein_coding
TMC4	1.64646	5.32583	4.66012	0.000615097	0.0264165	-0.0824954	protein_coding
ILF2	0.983263	5.86125	4.65961	0.000615617	0.0264165	-0.0833168	protein_coding
RAB19	1.61813	1.6627	4.65798	0.000617303	0.026448	-0.085972	protein_coding
FOXC2	-1.29126	2.00725	-4.65709	0.000618219	0.026448	-0.0874118	protein_coding
EGFLAM	-1.37245	4.0531	-4.65442	0.000620986	0.0264702	-0.0917473	protein_coding
KRT8	2.15246	5.83692	4.65412	0.000621302	0.0264702	-0.0922419	protein_coding
NFE2L1	-0.826489	7.73057	-4.65389	0.000621543	0.0264702	-0.0926176	protein_coding
C1orf115	-1.39378	1.96831	-4.65271	0.000622772	0.0264722	-0.0945352	protein_coding
STAU2	0.810039	6.34516	4.65205	0.000623458	0.0264722	-0.095605	protein_coding
HOXB8	2.99584	3.59836	4.64924	0.000626404	0.0265366	-0.100182	protein_coding
LRRN2	1.56234	3.69665	4.64683	0.000628942	0.0265855	-0.104109	protein_coding
DUSP6	2.10722	7.25977	4.6379	0.000638422	0.0269059	-0.118636	protein_coding
HMGB1	0.793957	7.62541	4.63567	0.00064082	0.0269668	-0.122277	protein_coding
TMEM106A	-1.81457	4.60045	-4.63321	0.000643466	0.0270111	-0.126277	protein_coding
TARBP1	1.29886	5.77259	4.63292	0.000643781	0.0270111	-0.126753	protein_coding
ARL4D	-1.1513	3.71568	-4.63154	0.000645275	0.0270338	-0.129003	protein_coding
S100A11	1.66568	8.45982	4.62973	0.000647231	0.0270757	-0.131943	protein_coding
ABTB1	-1.58325	5.34728	-4.62747	0.000649692	0.0270866	-0.13563	protein_coding
GRID2	-1.01964	1.2493	-4.62734	0.000649835	0.0270866	-0.135842	protein_coding
F11R	1.60662	5.87661	4.62678	0.000650442	0.0270866	-0.136749	protein_coding
RGS22	-1.96529	3.70296	-4.62511	0.000652273	0.0270866	-0.13948	protein_coding
AUH	-1.47162	4.5168	-4.62419	0.000653283	0.0270888	-0.140981	protein_coding
PSMA3	0.943336	5.36978	4.62243	0.000655216	0.0271292	-0.143852	protein_coding
PDGFRB	-1.63324	6.52469	-4.61945	0.000658497	0.0271789	-0.148702	protein_coding
PTH1R	-1.85521	3.89201	-4.61851	0.000659547	0.0271789	-0.150249	protein_coding
AR	-1.90852	5.86307	-4.61761	0.00066054	0.0271789	-0.15171	protein_coding
F10	-2.22237	3.50989	-4.617	0.000661215	0.0271789	-0.152703	protein_coding
BCL2L14	1.16018	1.57143	4.61352	0.000665088	0.0272985	-0.158375	protein_coding
NAXE	1.13315	6.3531	4.61116	0.000667731	0.0273616	-0.162226	protein_coding
LAD1	2.98982	4.0646	4.61043	0.000668559	0.0273616	-0.16343	protein_coding
SLC26A7	1.85836	2.97855	4.60862	0.000670589	0.0273987	-0.166374	protein_coding
VSIR	-1.80742	5.19332	-4.60658	0.000672901	0.0274205	-0.169717	protein_coding
ARHGAP10	-1.46305	5.04244	-4.60134	0.000678851	0.027523	-0.178268	protein_coding
CTNNAL1	-1.57692	6.1829	-4.60094	0.000679303	0.027523	-0.178915	protein_coding
MRPL13	1.38412	2.68191	4.59929	0.000681199	0.027549	-0.18162	protein_coding
FAM72D	1.40421	2.05507	4.59708	0.000683735	0.027549	-0.18523	protein_coding
DCBLD1	1.14273	4.41705	4.59615	0.00068481	0.027549	-0.186756	protein_coding
CORO2B	-1.8923	2.31891	-4.59432	0.000686921	0.0275815	-0.189745	protein_coding
USP32	0.913302	6.628	4.59376	0.000687564	0.0275815	-0.190655	protein_coding
CRLF1	3.56653	4.14315	4.58934	0.000692695	0.027748	-0.197876	protein_coding
TPR	0.862342	7.78574	4.58643	0.000696095	0.0278448	-0.202633	protein_coding
SLCO5A1	1.17579	2.72357	4.58525	0.000697481	0.027859	-0.204564	protein_coding
CAND2	-1.19194	2.99635	-4.58386	0.000699115	0.027859	-0.206838	protein_coding
NXPH3	-1.45846	3.15536	-4.5819	0.000701427	0.0279005	-0.210044	protein_coding
SIK1B	-2.61121	2.5372	-4.57977	0.000703956	0.0279618	-0.213541	protein_coding
MREG	1.12636	1.68384	4.57042	0.00071514	0.0283662	-0.228851	protein_coding
CRAT	-1.15776	5.06989	-4.56611	0.000720349	0.028493	-0.235902	protein_coding
APBB3	-0.926738	6.10153	-4.56325	0.000723832	0.0285374	-0.240588	protein_coding
NBL1	-1.75999	8.23423	-4.56271	0.000724494	0.0285374	-0.241476	protein_coding
TMPO	1.05935	7.29186	4.56065	0.000727015	0.0285738	-0.24485	protein_coding
PFDN6	0.944839	3.58303	4.56031	0.000727435	0.0285738	-0.245411	protein_coding
RAPGEF5	0.850856	5.38737	4.55801	0.000730269	0.0286186	-0.249189	protein_coding
SAFB2	-0.874432	6.48512	-4.55676	0.000731805	0.0286186	-0.25123	protein_coding
MYO5B	1.61081	3.51635	4.5561	0.000732617	0.0286186	-0.252308	protein_coding
ZNF670	0.91831	2.46412	4.55428	0.000734874	0.0286672	-0.255295	protein_coding
FBXO17	-1.30832	4.58364	-4.55098	0.000738983	0.0287609	-0.260712	protein_coding
TRIM22	-0.942599	5.91774	-4.54921	0.000741189	0.0287609	-0.263609	protein_coding
N4BP2	0.851455	5.20559	4.5488	0.000741707	0.0287609	-0.264287	protein_coding
TNNT2	1.64968	2.59873	4.54848	0.000742113	0.0287609	-0.264819	protein_coding
RAB3A	-1.61752	3.85814	-4.54828	0.000742354	0.0287609	-0.265134	protein_coding
APOL6	-1.19987	2.40743	-4.54361	0.000748234	0.0288686	-0.2728	protein_coding
CBX8	1.22814	3.41621	4.54351	0.000748361	0.0288686	-0.272964	protein_coding
SERPINA1	1.98385	5.93575	4.54303	0.000748969	0.0288686	-0.273754	protein_coding
ACP1	0.968144	6.23121	4.54284	0.000749211	0.0288686	-0.274067	protein_coding
HIST1H2BO	2.63774	5.93211	4.54186	0.000750454	0.0288772	-0.275677	protein_coding
ENDOD1	-1.03288	3.23029	-4.5397	0.000753204	0.0288775	-0.279231	protein_coding
FARP1	1.10755	6.54633	4.53797	0.000755398	0.0288775	-0.282056	protein_coding
ASAP3	-1.88505	5.44404	-4.53727	0.000756299	0.0288775	-0.283215	protein_coding
C7	-2.62762	7.68289	-4.53693	0.000756728	0.0288775	-0.283766	protein_coding
ZFYVE21	-0.627601	5.82629	-4.53668	0.000757047	0.0288775	-0.284175	protein_coding
ZNF395	-1.24287	6.51569	-4.53651	0.000757273	0.0288775	-0.284466	protein_coding
UBE2V2	0.945696	4.84408	4.53447	0.000759886	0.0288775	-0.287813	protein_coding
TSPYL2	-1.81779	7.36155	-4.53313	0.000761605	0.0288775	-0.290007	protein_coding
PTER	1.13199	4.19931	4.53244	0.000762494	0.0288775	-0.291141	protein_coding
CYP26A1	1.77402	1.54143	4.53229	0.000762693	0.0288775	-0.291394	protein_coding
GFOD2	0.713187	4.69901	4.53229	0.000762698	0.0288775	-0.291401	protein_coding
NCAPH	1.6162	1.99108	4.53134	0.000763919	0.0288851	-0.292956	protein_coding
ANKRD34B	1.78001	1.85819	4.52744	0.000768974	0.0290063	-0.299364	protein_coding
USP5	1.04459	5.70886	4.52715	0.000769346	0.0290063	-0.299834	protein_coding
FHL5	-1.72765	2.37473	-4.52591	0.000770962	0.0290063	-0.301872	protein_coding
SYT17	1.50202	4.00865	4.52572	0.00077122	0.0290063	-0.302197	protein_coding
RAB3IL1	-1.84514	4.20012	-4.52299	0.000774793	0.029102	-0.306688	protein_coding
STIM1	-0.736731	6.17276	-4.51999	0.000778728	0.0291724	-0.311611	protein_coding
TSGA10	1.09801	4.11643	4.51739	0.000782171	0.0292627	-0.315897	protein_coding
GLI2	-1.92445	4.53425	-4.51598	0.000784032	0.0292936	-0.318206	protein_coding
CAPG	1.43525	5.07239	4.51224	0.000789012	0.029416	-0.324358	protein_coding
RNF212	-1.38029	3.15277	-4.51196	0.000789386	0.029416	-0.324819	protein_coding
MRPL30	0.941577	4.34077	4.50726	0.0007957	0.0296124	-0.332561	protein_coding
TOR1AIP2	0.756713	6.10739	4.50587	0.000797584	0.0296435	-0.334858	protein_coding
ABCA6	-1.89163	5.3209	-4.50413	0.000799933	0.0296919	-0.337716	protein_coding
UBE2W	0.79927	6.19346	4.50105	0.000804125	0.0298084	-0.342794	protein_coding
KLF4	-2.52515	5.75347	-4.49938	0.0008064	0.0298229	-0.345539	protein_coding
LRRC3	-1.06688	1.43021	-4.49922	0.000806621	0.0298229	-0.345806	protein_coding
OGFR	-0.987227	5.19254	-4.49338	0.000814641	0.0300462	-0.35542	protein_coding
IL17RE	1.84548	3.27482	4.49328	0.000814784	0.0300462	-0.355591	protein_coding
MYRIP	-1.24001	2.4596	-4.49215	0.000816349	0.0300648	-0.357455	protein_coding
HID1	1.5555	4.84991	4.48989	0.00081949	0.0301054	-0.361187	protein_coding
MAOB	-2.40707	4.19223	-4.48982	0.000819577	0.0301054	-0.36129	protein_coding
PLCXD3	-1.80411	1.55863	-4.48888	0.00082089	0.0301145	-0.362846	protein_coding
PPP4R4	-1.78714	2.93512	-4.48701	0.000823503	0.0301713	-0.365935	protein_coding
UNC45A	-0.655093	6.00691	-4.48459	0.000826892	0.0302173	-0.369926	protein_coding
ABCA8	-2.59608	6.37173	-4.48368	0.000828161	0.0302247	-0.371415	protein_coding
PLEKHG6	1.85615	3.20701	4.48082	0.000832192	0.0303327	-0.376134	protein_coding
SLC40A1	-1.90838	6.5315	-4.4738	0.000842182	0.0306574	-0.387731	protein_coding
CFAP100	-1.23944	1.28038	-4.46901	0.000849059	0.030868	-0.395634	protein_coding
CDC6	1.05666	3.01984	4.46506	0.000854771	0.0310359	-0.402151	protein_coding
PLPP2	2.22008	4.48994	4.4633	0.000857334	0.0310891	-0.405061	protein_coding
MT1F	1.64841	3.5625	4.46183	0.000859489	0.0311274	-0.4075	protein_coding
OLFM1	-1.27205	3.20786	-4.45997	0.000862213	0.0311703	-0.410575	protein_coding
DDR2	-1.38667	6.16784	-4.45766	0.000865604	0.0311703	-0.41439	protein_coding
SYNE1	-0.953209	8.00805	-4.45751	0.000865824	0.0311703	-0.414637	protein_coding
BSDC1	-0.839459	6.10463	-4.45629	0.000867621	0.0311703	-0.416652	protein_coding
PTAFR	1.2232	3.91105	4.45476	0.000869876	0.0311703	-0.419175	protein_coding
MAX	-0.761069	7.56119	-4.45429	0.000870581	0.0311703	-0.419962	protein_coding
NACAD	-1.66342	5.13056	-4.45134	0.000874964	0.0312877	-0.424843	protein_coding
TUB	-1.91239	3.86123	-4.45022	0.000876624	0.0313075	-0.426685	protein_coding
EFNA1	1.38114	4.57463	4.44759	0.00088056	0.0313441	-0.431039	protein_coding
PATJ	1.10475	6.31175	4.44745	0.000880772	0.0313441	-0.431273	protein_coding
TTC28	-1.11005	6.64156	-4.44725	0.000881076	0.0313441	-0.431608	protein_coding
HMGN2	-0.696891	5.84781	-4.44612	0.000882765	0.0313441	-0.43347	protein_coding
AC244197.3	-1.14325	6.52928	-4.44584	0.000883181	0.0313441	-0.433927	protein_coding
RNF43	1.72751	4.02878	4.44421	0.000885637	0.0313813	-0.436627	protein_coding
TMEM169	1.64777	2.30631	4.44368	0.000886445	0.0313813	-0.437513	protein_coding
PTTG1	1.91108	4.63841	4.44224	0.000888623	0.0314191	-0.439898	protein_coding
SCYL2	0.881214	5.62441	4.44037	0.000891448	0.0314797	-0.442983	protein_coding
ARHGEF5	1.07981	6.64689	4.4391	0.000893375	0.0315085	-0.445082	protein_coding
TAP2	-0.806975	4.79734	-4.43681	0.000896871	0.0315312	-0.448878	protein_coding
SYNRG	0.810973	6.8075	4.4351	0.000899494	0.0315312	-0.451717	protein_coding
PODN	-1.64023	6.01643	-4.43247	0.000903532	0.0315312	-0.45607	protein_coding
TESMIN	1.37774	3.99673	4.43182	0.000904531	0.0315312	-0.457144	protein_coding
ZNF704	-0.964905	7.1196	-4.43181	0.000904548	0.0315312	-0.457162	protein_coding
KCNN4	1.3344	3.0812	4.43118	0.000905517	0.0315312	-0.458202	protein_coding
ORAI2	1.49549	5.03523	4.43063	0.000906361	0.0315312	-0.459109	protein_coding
ARHGAP40	2.09167	1.60614	4.43051	0.000906554	0.0315312	-0.459315	protein_coding
ZIM2	-3.61981	4.40623	-4.42997	0.000907379	0.0315312	-0.4602	protein_coding
ADAM9	0.73225	5.72865	4.42765	0.000910983	0.0315427	-0.464052	protein_coding
PLS1	1.71111	1.98537	4.42717	0.00091172	0.0315427	-0.464838	protein_coding
HOXD11	2.21894	2.61151	4.42646	0.000912831	0.0315427	-0.466022	protein_coding
CENPO	0.901495	2.7153	4.42548	0.000914365	0.0315427	-0.467654	protein_coding
SIAE	0.981341	4.01989	4.42543	0.000914443	0.0315427	-0.467737	protein_coding
LRTM2	1.03675	1.10738	4.42474	0.000915508	0.0315427	-0.468868	protein_coding
TSPAN5	-1.18088	4.26285	-4.42031	0.000922454	0.0316152	-0.476215	protein_coding
ADAMTSL4	-1.36416	4.83558	-4.41984	0.00092319	0.0316152	-0.47699	protein_coding
LAMC1	1.30802	7.52995	4.41909	0.000924375	0.0316152	-0.478237	protein_coding
LVRN	-0.991003	1.44423	-4.41907	0.000924406	0.0316152	-0.47827	protein_coding
TACC3	0.786574	3.89423	4.4185	0.000925307	0.0316152	-0.479216	protein_coding
KRTAP4-9	2.06316	1.58719	4.41849	0.000925318	0.0316152	-0.479228	protein_coding
WDR26	0.55894	6.60969	4.41843	0.000925425	0.0316152	-0.479341	protein_coding
ME3	-1.61302	5.90588	-4.41719	0.000927381	0.0316438	-0.481393	protein_coding
TMEM182	1.08904	3.40407	4.41606	0.000929171	0.0316667	-0.483267	protein_coding
SMIM22	2.16888	3.67783	4.41413	0.000932239	0.0317144	-0.486471	protein_coding
ARHGAP6	-1.75132	4.28608	-4.41333	0.000933504	0.0317144	-0.487789	protein_coding
C8orf82	-0.912816	4.8135	-4.40858	0.000941101	0.0318372	-0.495668	protein_coding
ADORA1	2.42184	4.10976	4.40803	0.000941988	0.0318372	-0.496584	protein_coding
ZNF195	0.988227	5.68887	4.408	0.000942042	0.0318372	-0.496639	protein_coding
HOXC6	-2.46167	2.92862	-4.40452	0.000947654	0.0319887	-0.502413	protein_coding
CHADL	-0.831693	2.26262	-4.40248	0.000950965	0.0320622	-0.505802	protein_coding
TTBK2	-0.81942	4.67401	-4.40109	0.000953214	0.0320998	-0.508099	protein_coding
GPR160	1.81589	2.66847	4.40032	0.00095447	0.032104	-0.509379	protein_coding
NEURL2	-1.24184	3.55825	-4.3968	0.000960232	0.0322423	-0.515229	protein_coding
HLA-E	-1.13947	6.79504	-4.39086	0.000970031	0.0324926	-0.525099	protein_coding
ATG16L2	-0.951004	5.48804	-4.3903	0.000970958	0.0324926	-0.526027	protein_coding
TMEM132C	-1.7646	2.97747	-4.38982	0.000971762	0.0324926	-0.526832	protein_coding
JPH4	-1.01447	4.17214	-4.387	0.000976448	0.0326108	-0.531509	protein_coding
AP1S2	1.33947	5.36457	4.38473	0.000980255	0.0326994	-0.535291	protein_coding
DOP1B	0.996072	5.43917	4.38203	0.000984779	0.0328117	-0.539767	protein_coding
LRP3	-2.06189	4.92261	-4.37964	0.000988824	0.0329077	-0.543752	protein_coding
HIST1H4B	-1.223	7.43966	-4.37852	0.000990721	0.0329322	-0.545614	protein_coding
PRELID3B	1.21342	4.93193	4.37725	0.000992877	0.0329443	-0.547728	protein_coding
SLC11A2	1.07744	6.72398	4.37693	0.000993413	0.0329443	-0.548252	protein_coding
TBC1D7	0.921979	4.10218	4.37562	0.000995644	0.0329797	-0.550433	protein_coding
PDCD2	0.586591	5.19738	4.37473	0.000997158	0.0329913	-0.55191	protein_coding
CSNK2A1	0.814092	7.3561	4.37244	0.00100108	0.0330546	-0.555722	protein_coding
C1orf131	0.850328	4.26789	4.37225	0.00100141	0.0330546	-0.556043	protein_coding
HOXC4	-2.30968	2.37759	-4.36929	0.00100649	0.0331433	-0.560965	protein_coding
ZNF609	-0.862095	6.33071	-4.36835	0.00100812	0.0331433	-0.562537	protein_coding
SLC7A2	-2.19249	4.01132	-4.36797	0.00100877	0.0331433	-0.56317	protein_coding
ZNF140	0.597099	5.31542	4.36534	0.00101332	0.033254	-0.567539	protein_coding
TEF	-1.6569	4.93895	-4.36362	0.00101631	0.0332783	-0.570403	protein_coding
POTEF	2.77969	3.89783	4.36341	0.00101667	0.0332783	-0.570749	protein_coding
CFAP74	-1.41005	1.48791	-4.36289	0.00101758	0.0332783	-0.571622	protein_coding
OR2A7	1.25706	6.52223	4.3616	0.00101983	0.0333134	-0.573769	protein_coding
MRPL52	0.851596	3.92096	4.36014	0.00102239	0.0333386	-0.576199	protein_coding
NPR1	-1.4035	3.39307	-4.3577	0.00102668	0.0333658	-0.58027	protein_coding
DBP	-1.49346	5.07546	-4.35722	0.00102752	0.0333658	-0.581071	protein_coding
HOXB3	2.67081	5.50972	4.35674	0.00102837	0.0333658	-0.581868	protein_coding
CNPY2	1.01499	6.88472	4.35666	0.00102851	0.0333658	-0.582001	protein_coding
PUS7L	0.839279	5.09401	4.35525	0.00103099	0.0334082	-0.584348	protein_coding
CCDC14	0.763454	6.33354	4.35425	0.00103277	0.0334274	-0.58602	protein_coding
HIST1H2AJ	3.27109	5.64944	4.35327	0.00103449	0.0334451	-0.587644	protein_coding
ACAP3	-1.28353	5.54653	-4.35204	0.00103668	0.0334593	-0.589698	protein_coding
SHISA3	3.04537	2.60988	4.35169	0.0010373	0.0334593	-0.590274	protein_coding
VWA5B1	1.99276	2.38259	4.34843	0.00104311	0.0335061	-0.595711	protein_coding
TRIM21	-1.10218	4.20139	-4.34823	0.00104348	0.0335061	-0.596052	protein_coding
KNTC1	1.02449	4.65199	4.34755	0.00104469	0.0335071	-0.597181	protein_coding
CCDC125	1.07277	3.7455	4.34531	0.00104872	0.0335983	-0.600924	protein_coding
PDK4	-2.09038	5.20159	-4.34231	0.00105412	0.0336931	-0.605914	protein_coding
TMEM139	2.12713	3.91935	4.34135	0.00105586	0.0336931	-0.607523	protein_coding
NFASC	-1.76278	5.62777	-4.34114	0.00105625	0.0336931	-0.607876	protein_coding
RBM34	1.02316	6.51596	4.34103	0.00105644	0.0336931	-0.608055	protein_coding
KLHL29	-1.06504	2.72766	-4.33983	0.00105861	0.0337244	-0.610051	protein_coding
FGF22	-0.818769	0.678549	-4.33601	0.00106559	0.0339084	-0.616434	protein_coding
DIO3	-0.82305	2.12196	-4.32589	0.00108427	0.0343484	-0.633327	protein_coding
FN3K	-1.3323	5.12056	-4.32237	0.00109084	0.0345004	-0.639202	protein_coding
DHCR24	-1.02553	4.6568	-4.32137	0.00109272	0.0345004	-0.640876	protein_coding
KRAS	1.1522	4.33308	4.31615	0.00110255	0.0346716	-0.649586	protein_coding
MAPK8IP2	-1.29872	1.29241	-4.3159	0.00110303	0.0346716	-0.650006	protein_coding
TWF1	1.39615	6.05926	4.31529	0.00110418	0.0346716	-0.651024	protein_coding
TTC19	-0.786007	5.31827	-4.31145	0.00111149	0.03486	-0.657439	protein_coding
RYR2	-1.15508	3.76268	-4.30741	0.00111926	0.0350647	-0.664207	protein_coding
FDPS	0.868992	5.75193	4.30286	0.00112805	0.035257	-0.671818	protein_coding
HHIPL1	-1.06242	2.16038	-4.30096	0.00113174	0.035257	-0.674992	protein_coding
NACC1	1.10733	5.27798	4.30079	0.00113206	0.035257	-0.675265	protein_coding
PCED1B	-1.7381	4.97706	-4.30047	0.0011327	0.035257	-0.675815	protein_coding
BST2	-1.89226	7.24979	-4.30038	0.00113287	0.035257	-0.675956	protein_coding
PPP1R15A	-1.46954	7.86621	-4.29719	0.00113911	0.0353153	-0.681304	protein_coding
NETO2	1.62066	3.55109	4.29661	0.00114024	0.0353153	-0.682261	protein_coding
ZDHHC13	0.969071	4.07951	4.29624	0.00114097	0.0353153	-0.682889	protein_coding
DACT3	-1.12986	4.91159	-4.29329	0.00114677	0.0354561	-0.68782	protein_coding
SPTBN4	-1.47609	3.48853	-4.29134	0.00115064	0.0355241	-0.691089	protein_coding
ZNF736	0.774117	4.84622	4.29091	0.00115148	0.0355241	-0.691804	protein_coding
IL6R	-1.64728	4.19412	-4.28888	0.00115551	0.0355324	-0.695202	protein_coding
C11orf80	0.931688	4.82297	4.28797	0.00115733	0.0355496	-0.696729	protein_coding
GREB1	-2.04487	5.55829	-4.28679	0.00115968	0.035556	-0.698699	protein_coding
NKAIN4	1.18819	0.988979	4.28563	0.00116201	0.035556	-0.700652	protein_coding
CNGA1	1.69222	3.25517	4.28559	0.00116208	0.035556	-0.700713	protein_coding
PPM1M	-1.38347	3.50227	-4.28535	0.00116256	0.035556	-0.701111	protein_coding
MAN1C1	-1.37789	4.23369	-4.28421	0.00116485	0.0355875	-0.703023	protein_coding
CBX3	0.803322	6.07858	4.28158	0.00117015	0.0357049	-0.707436	protein_coding
METTL7A	-0.824547	5.83258	-4.28105	0.00117121	0.0357049	-0.70832	protein_coding
ALS2	0.73631	6.12409	4.27814	0.0011771	0.0358074	-0.713198	protein_coding
UNC5C	-1.53125	3.57452	-4.27701	0.00117939	0.0358385	-0.715086	protein_coding
RGMA	-1.63109	5.14243	-4.27324	0.00118708	0.0358924	-0.721406	protein_coding
PRRG3	-1.19293	2.32993	-4.27319	0.00118718	0.0358924	-0.721491	protein_coding
FOXP2	-1.52438	3.6384	-4.27304	0.0011875	0.0358924	-0.721748	protein_coding
SLCO2A1	1.15745	4.74908	4.26708	0.00119976	0.0361765	-0.731737	protein_coding
ZNF354A	0.934532	4.93303	4.26661	0.00120073	0.0361765	-0.732522	protein_coding
ERVV-1	1.55646	1.64924	4.26427	0.0012056	0.0362168	-0.736457	protein_coding
ZNF726	1.78928	3.25935	4.26277	0.00120872	0.0362627	-0.738965	protein_coding
NOP2	1.46897	5.14452	4.25867	0.00121731	0.0364297	-0.745851	protein_coding
BLVRB	-1.67715	5.06798	-4.25827	0.00121814	0.0364297	-0.746516	protein_coding
METTL21A	1.08041	4.24472	4.25708	0.00122064	0.0364659	-0.748508	protein_coding
SPTBN2	2.09269	4.62701	4.25471	0.00122565	0.0365477	-0.752489	protein_coding
TPRG1L	-1.2721	3.46247	-4.25414	0.00122685	0.0365477	-0.753445	protein_coding
CTSF	-1.32915	7.03666	-4.2538	0.00122757	0.0365477	-0.754013	protein_coding
ARRDC3	-0.866322	6.74689	-4.25335	0.00122854	0.0365477	-0.75478	protein_coding
C12orf66	0.79386	4.59333	4.25267	0.00122997	0.0365493	-0.75591	protein_coding
GPR135	-1.20281	2.83003	-4.25152	0.00123241	0.0365493	-0.757843	protein_coding
TSPAN12	1.55479	3.47763	4.2515	0.00123246	0.0365493	-0.757883	protein_coding
GAS6	-1.1471	6.32052	-4.25017	0.00123529	0.0365948	-0.76011	protein_coding
DTL	2.12045	3.67805	4.24869	0.00123845	0.0366501	-0.762594	protein_coding
MBNL1	-0.835584	6.92538	-4.24791	0.00124014	0.0366617	-0.763916	protein_coding
CORIN	1.5653	2.3145	4.24497	0.00124645	0.0368098	-0.768852	protein_coding
CMTM4	0.745547	5.26694	4.24327	0.0012501	0.0368637	-0.7717	protein_coding
DCLRE1A	1.20372	4.11245	4.24291	0.00125087	0.0368637	-0.772299	protein_coding
EEF1E1	0.961891	4.22284	4.23795	0.00126165	0.0370656	-0.780641	protein_coding
SMIM1	-1.57235	2.52967	-4.23001	0.0012791	0.0375003	-0.793991	protein_coding
FNDC1	2.02421	3.67419	4.22848	0.00128249	0.037542	-0.796564	protein_coding
FBXL7	-1.14635	4.47131	-4.22817	0.00128317	0.037542	-0.797082	protein_coding
NUDT2	-1.15675	2.94916	-4.22672	0.00128639	0.0375975	-0.799523	protein_coding
GBP2	-1.40662	5.61974	-4.22195	0.00129705	0.0378699	-0.807544	protein_coding
MPC1L	1.12392	1.27645	4.22062	0.00130004	0.0379179	-0.809784	protein_coding
SCARB1	-1.78633	5.5342	-4.21952	0.00130253	0.0379179	-0.811641	protein_coding
CD99	-1.1309	6.11698	-4.21943	0.00130271	0.0379179	-0.811777	protein_coding
GTF2H2	1.04569	4.10451	4.21863	0.00130452	0.0379315	-0.813125	protein_coding
THEM6	1.10127	2.11544	4.21487	0.00131303	0.0381008	-0.819451	protein_coding
TMEM53	0.95731	3.7027	4.21084	0.00132223	0.0382827	-0.826235	protein_coding
ELMO1	-0.938136	5.55757	-4.21056	0.00132288	0.0382827	-0.826713	protein_coding
CHUK	0.791824	3.38745	4.21035	0.00132336	0.0382827	-0.827066	protein_coding
ZSWIM9	-0.793785	3.82029	-4.20934	0.00132568	0.0383097	-0.828773	protein_coding
RTKN	0.864226	5.86847	4.2084	0.00132783	0.0383097	-0.830348	protein_coding
ZFPM2	-2.1401	6.06126	-4.20776	0.00132932	0.0383097	-0.831434	protein_coding
CBFA2T3	-1.4088	2.82877	-4.20731	0.00133035	0.0383097	-0.832191	protein_coding
ENG	-1.4428	6.35499	-4.207	0.00133105	0.0383097	-0.832704	protein_coding
PBX3	-1.90523	5.39427	-4.20433	0.00133723	0.0384483	-0.837203	protein_coding
STX10	-0.98417	5.38354	-4.20088	0.00134525	0.0386188	-0.843022	protein_coding
CENPU	1.43943	2.87367	4.20061	0.00134588	0.0386188	-0.843475	protein_coding
HJURP	1.52619	2.79718	4.19904	0.00134954	0.0386483	-0.846116	protein_coding
NOMO2	0.672165	6.61867	4.199	0.00134964	0.0386483	-0.846186	protein_coding
MMRN2	-1.12636	3.77752	-4.19766	0.00135277	0.0386988	-0.848438	protein_coding
TIGD5	-1.11805	2.45047	-4.19661	0.00135525	0.0387292	-0.850219	protein_coding
CACTIN	-1.06308	3.84583	-4.19605	0.00135657	0.0387292	-0.851165	protein_coding
SLC39A11	0.957509	4.07113	4.1948	0.0013595	0.0387738	-0.853262	protein_coding
EMP3	-1.27046	6.80296	-4.19381	0.00136184	0.0388016	-0.854938	protein_coding
SPOCK1	1.84415	5.81534	4.18974	0.00137148	0.0389965	-0.861791	protein_coding
GCC2	0.975303	6.33393	4.18909	0.00137303	0.0389965	-0.862893	protein_coding
SIPA1L2	0.830383	6.07153	4.18503	0.00138274	0.0390863	-0.869744	protein_coding
WNT4	-1.45302	2.31315	-4.18445	0.00138412	0.0390863	-0.870713	protein_coding
ADCY9	-1.25589	4.41175	-4.18424	0.00138463	0.0390863	-0.871068	protein_coding
PCSK1N	2.97543	4.43409	4.18372	0.00138587	0.0390863	-0.871943	protein_coding
F2RL1	2.14849	3.13887	4.18358	0.00138621	0.0390863	-0.872182	protein_coding
SIX1	1.87947	1.90848	4.18317	0.0013872	0.0390863	-0.872872	protein_coding
CYTH3	-0.787434	5.85729	-4.18227	0.00138937	0.0390863	-0.874392	protein_coding
ZNF229	-1.24792	2.93843	-4.1821	0.00138978	0.0390863	-0.874679	protein_coding
KLF15	-2.06969	3.21886	-4.18025	0.00139426	0.039157	-0.877806	protein_coding
RASSF1	-1.24747	4.12729	-4.17992	0.00139506	0.039157	-0.878365	protein_coding
LCE2D	1.9088	1.50853	4.17608	0.00140437	0.0393794	-0.884835	protein_coding
ZSWIM5	-1.33604	2.52954	-4.17522	0.00140648	0.0393996	-0.886296	protein_coding
MYO6	1.63559	5.33282	4.17342	0.00141087	0.0394522	-0.889322	protein_coding
FABP3	-1.79676	3.0523	-4.17314	0.00141156	0.0394522	-0.889801	protein_coding
PAPPA	-1.75609	2.54154	-4.17259	0.00141292	0.0394522	-0.890734	protein_coding
LHX1	2.93009	3.49127	4.17177	0.00141492	0.0394522	-0.892107	protein_coding
FOXD4L1	1.98285	1.85209	4.17132	0.00141604	0.0394522	-0.892882	protein_coding
ST6GALNAC4	-1.22145	4.73339	-4.17104	0.00141672	0.0394522	-0.893346	protein_coding
VAMP3	-1.27572	5.27129	-4.16919	0.00142127	0.0395202	-0.896467	protein_coding
ECHDC2	-1.50505	7.39329	-4.16779	0.00142474	0.0395202	-0.898836	protein_coding
SDHA	-0.747385	5.72906	-4.1657	0.00142993	0.0396054	-0.902372	protein_coding
RBBP8	1.2106	5.39153	4.16542	0.00143061	0.0396054	-0.902834	protein_coding
NFIB	-1.51682	7.3412	-4.16481	0.00143213	0.0396087	-0.903864	protein_coding
PSMB9	-1.3391	3.94474	-4.16163	0.00144008	0.0397897	-0.909245	protein_coding
DUSP1	-2.22551	8.23967	-4.16045	0.00144303	0.0398323	-0.911234	protein_coding
TOM1L2	-0.745361	6.0801	-4.15775	0.00144982	0.0399809	-0.915802	protein_coding
ITIH5	-1.62746	4.25705	-4.15307	0.00146165	0.0402289	-0.923704	protein_coding
RPP25	-1.22045	1.90684	-4.14871	0.00147278	0.0404957	-0.931075	protein_coding
NPAS2	1.60541	4.96303	4.14798	0.00147465	0.0405078	-0.932309	protein_coding
HOXA6	3.06472	4.20555	4.14708	0.00147696	0.040532	-0.933832	protein_coding
AGFG2	-1.02357	5.00896	-4.14364	0.00148583	0.0406815	-0.939654	protein_coding
LSR	1.5646	5.5233	4.1424	0.00148904	0.0406815	-0.941753	protein_coding
SYNGR1	-1.61439	4.82235	-4.14238	0.00148907	0.0406815	-0.941773	protein_coding
F11	0.942067	1.57553	4.14099	0.00149269	0.0406815	-0.94413	protein_coding
PRPF40A	0.766666	6.25337	4.14095	0.00149281	0.0406815	-0.944207	protein_coding
SCN7A	-2.16284	4.42252	-4.14076	0.0014933	0.0406815	-0.944527	protein_coding
SEMA3F	1.68977	4.45418	4.14019	0.00149478	0.0406815	-0.945491	protein_coding
CAMK2D	-0.845503	5.17203	-4.1397	0.00149604	0.0406815	-0.946308	protein_coding
NPY1R	-0.872605	3.24778	-4.13942	0.00149678	0.0406815	-0.946788	protein_coding
RADIL	-1.54771	3.47301	-4.13855	0.00149904	0.040704	-0.948258	protein_coding
ZFP36L2	-1.19767	7.49743	-4.13654	0.0015043	0.0407814	-0.951661	protein_coding
DNAJB1	-1.54407	8.24811	-4.13636	0.00150477	0.0407814	-0.951966	protein_coding
TMEM109	-0.891068	5.46972	-4.13569	0.00150651	0.0407897	-0.953094	protein_coding
SIM1	1.74481	3.28148	4.13444	0.00150982	0.04084	-0.955221	protein_coding
SPINT2	1.47701	6.7005	4.12501	0.0015348	0.0414718	-0.971178	protein_coding
PCDHA11	1.47315	2.99703	4.12452	0.0015361	0.0414718	-0.972001	protein_coding
RNASE10	1.81062	2.34581	4.12315	0.00153977	0.0415313	-0.974322	protein_coding
ZNF559-ZNF177	-1.5546	3.87374	-4.12174	0.00154356	0.041594	-0.976713	protein_coding
LRRK1	-1.53038	4.31864	-4.12068	0.00154642	0.0416314	-0.978512	protein_coding
PIP5K1A	0.689334	6.33894	4.11905	0.00155083	0.0417103	-0.981277	protein_coding
NINJ2	0.801859	1.56935	4.11596	0.00155919	0.0418953	-0.986502	protein_coding
RECK	-1.27781	3.63983	-4.11434	0.00156361	0.0419518	-0.989258	protein_coding
ORMDL1	0.7817	4.40893	4.1141	0.00156425	0.0419518	-0.989654	protein_coding
EXOC3L1	-1.59225	2.35134	-4.11328	0.00156649	0.0419721	-0.991045	protein_coding
UGT1A4	2.32953	2.40191	4.11044	0.00157426	0.0421362	-0.995857	protein_coding
SREBF2	-0.687061	6.58311	-4.10996	0.00157559	0.0421362	-0.996677	protein_coding
B3GNT9	-0.746734	4.12999	-4.10851	0.00157958	0.0421683	-0.999138	protein_coding
ITGAL	-1.16122	4.23448	-4.10712	0.00158341	0.0422256	-1.00149	protein_coding
TBC1D25	-1.24908	4.65369	-4.10297	0.00159492	0.0424163	-1.00853	protein_coding
EGR1	-1.57269	10.9154	-4.10168	0.00159852	0.0424163	-1.01072	protein_coding
HIST1H2BB	1.75082	5.34204	4.1015	0.00159902	0.0424163	-1.01103	protein_coding
USB1	0.695801	5.69306	4.1013	0.00159958	0.0424163	-1.01137	protein_coding
RNF165	0.920346	3.27127	4.10055	0.00160167	0.0424163	-1.01264	protein_coding
RGS10	1.10825	5.23389	4.10039	0.00160213	0.0424163	-1.01291	protein_coding
ST3GAL1	-1.2358	4.79931	-4.09926	0.00160528	0.0424163	-1.01483	protein_coding
SMARCE1	0.814212	6.61639	4.09922	0.00160538	0.0424163	-1.01488	protein_coding
DDAH1	1.19996	3.81625	4.09917	0.00160553	0.0424163	-1.01498	protein_coding
NQO2	-1.04114	3.59948	-4.09666	0.00161256	0.0425465	-1.01923	protein_coding
TNFRSF14	-1.14953	5.84912	-4.09634	0.00161347	0.0425465	-1.01977	protein_coding
LSS	-1.13824	5.37388	-4.0925	0.00162432	0.042793	-1.02629	protein_coding
AMOTL2	-1.08935	5.83995	-4.09189	0.00162607	0.0427992	-1.02734	protein_coding
ZXDA	-0.871575	4.65102	-4.09032	0.00163051	0.0428504	-1.02999	protein_coding
SNRPG	0.985341	4.99305	4.08966	0.00163241	0.0428504	-1.03112	protein_coding
RGL1	-1.27661	3.8375	-4.0894	0.00163313	0.0428504	-1.03155	protein_coding
RHPN1	2.33687	3.02196	4.08908	0.00163407	0.0428504	-1.0321	protein_coding
TUBB2B	2.52497	5.32136	4.08833	0.00163621	0.0428616	-1.03338	protein_coding
SELENOW	-0.658029	6.12455	-4.08787	0.00163752	0.0428616	-1.03416	protein_coding
TSHZ3	-1.67718	5.21334	-4.0855	0.0016443	0.0429788	-1.03817	protein_coding
DFFB	-1.32032	3.04403	-4.08473	0.0016465	0.0429788	-1.03947	protein_coding
MTX1	1.17702	4.30072	4.08472	0.00164655	0.0429788	-1.0395	protein_coding
CHST3	-0.925577	2.64201	-4.08336	0.00165045	0.0430409	-1.0418	protein_coding
NAT16	0.855905	0.998888	4.08128	0.00165646	0.043084	-1.04533	protein_coding
TMEM189-UBE2V1	1.80036	2.3058	4.08094	0.00165747	0.043084	-1.04593	protein_coding
GDF15	1.71421	3.11838	4.08065	0.00165829	0.043084	-1.04641	protein_coding
GRIK4	-1.20599	1.57517	-4.08016	0.00165971	0.043084	-1.04724	protein_coding
FOXN3	-1.21793	6.88269	-4.07892	0.00166332	0.0430937	-1.04935	protein_coding
DUSP7	-1.22552	3.56129	-4.07645	0.00167051	0.0431665	-1.05354	protein_coding
HIST1H1B	1.77317	4.7132	4.07588	0.00167217	0.0431701	-1.05451	protein_coding
CHTOP	0.85424	5.39481	4.0749	0.00167503	0.0431703	-1.05617	protein_coding
KLHDC8B	-1.84276	4.27182	-4.07445	0.00167636	0.0431703	-1.05694	protein_coding
C1QTNF1	-1.83144	4.38247	-4.07431	0.00167675	0.0431703	-1.05717	protein_coding
TRHDE	-2.30581	3.49573	-4.07199	0.00168358	0.0432708	-1.06112	protein_coding
INTS7	0.981275	4.12824	4.07195	0.00168371	0.0432708	-1.0612	protein_coding
FANCA	1.13371	5.02849	4.06967	0.00169042	0.0433711	-1.06506	protein_coding
TUBA1C	1.04622	8.86071	4.06958	0.00169068	0.0433711	-1.06521	protein_coding
CACNB4	1.04752	2.97806	4.06864	0.00169348	0.0434035	-1.06682	protein_coding
ABCA10	-2.97031	4.67405	-4.06576	0.00170202	0.0435832	-1.07171	protein_coding
DAW1	-1.33195	0.855479	-4.06345	0.0017089	0.0437197	-1.07563	protein_coding
SMC4	1.13341	6.35581	4.0613	0.00171536	0.0438156	-1.0793	protein_coding
XPO5	0.840449	5.56023	4.06089	0.00171658	0.0438156	-1.07999	protein_coding
KIF18B	1.43266	1.89338	4.06065	0.00171729	0.0438156	-1.08039	protein_coding
CDK1	1.3875	2.79313	4.05888	0.00172263	0.043902	-1.08341	protein_coding
HOXB5	2.40741	3.22129	4.0585	0.00172378	0.043902	-1.08406	protein_coding
MXRA8	-0.92714	7.44163	-4.05738	0.00172715	0.0439485	-1.08596	protein_coding
KIF7	-1.16187	3.45121	-4.05615	0.00173087	0.0440031	-1.08805	protein_coding
MRPL33	0.790479	5.83822	4.05464	0.00173547	0.0440414	-1.09063	protein_coding
NUP88	0.864936	5.88887	4.0514	0.00174533	0.0442198	-1.09614	protein_coding
NFIX	-1.02374	7.21376	-4.0511	0.00174623	0.0442198	-1.09663	protein_coding
ADGRG4	-1.63504	2.05924	-4.05039	0.0017484	0.0442198	-1.09785	protein_coding
MAP2	1.75077	6.01046	4.0499	0.0017499	0.0442198	-1.09868	protein_coding
MYCBPAP	-1.18338	2.797	-4.04977	0.0017503	0.0442198	-1.0989	protein_coding
PSD4	1.49923	5.70849	4.04801	0.00175571	0.0442775	-1.1019	protein_coding
TPX2	1.51208	2.5458	4.04155	0.00177568	0.0447412	-1.11289	protein_coding
UCK1	-0.834515	5.1478	-4.04065	0.00177849	0.0447721	-1.11443	protein_coding
FN3KRP	-0.92645	4.62054	-4.03982	0.00178109	0.0447845	-1.11585	protein_coding
METTL7B	1.7139	2.06216	4.03948	0.00178214	0.0447845	-1.11642	protein_coding
MGST1	1.53285	5.00989	4.03827	0.00178593	0.0448398	-1.11849	protein_coding
CYBRD1	-1.58468	7.15146	-4.03701	0.00178987	0.0448989	-1.12063	protein_coding
B3GAT1	1.42548	1.76436	4.03633	0.00179199	0.0449123	-1.12178	protein_coding
ZBTB1	0.845936	6.49263	4.03576	0.00179378	0.0449174	-1.12275	protein_coding
SNX15	-0.963786	3.45846	-4.0337	0.00180029	0.0450406	-1.12627	protein_coding
BCAS1	0.882953	1.66044	4.03182	0.00180622	0.0451196	-1.12947	protein_coding
SNX18	-0.904564	5.16407	-4.03169	0.00180663	0.0451196	-1.12969	protein_coding
NEK9	-0.640586	6.01891	-4.03012	0.00181162	0.0452042	-1.13237	protein_coding
RHPN2	1.03421	4.33929	4.02887	0.00181559	0.0452334	-1.1345	protein_coding
HOXA7	2.30489	4.43599	4.02788	0.00181874	0.0452508	-1.13618	protein_coding
ENPP5	1.22723	2.91358	4.02752	0.00181987	0.0452508	-1.13679	protein_coding
ARHGEF19	1.41597	3.68986	4.02672	0.00182243	0.0452747	-1.13815	protein_coding
TOX2	1.64905	3.80133	4.0202	0.00184338	0.0456794	-1.14926	protein_coding
ZEB2	-1.45459	8.07254	-4.02	0.00184403	0.0456794	-1.1496	protein_coding
PMS2	0.623007	4.12335	4.01965	0.00184518	0.0456794	-1.15021	protein_coding
SULT1C2	1.39429	3.23791	4.01742	0.0018524	0.0457925	-1.15401	protein_coding
CCNO	1.76794	2.57723	4.01724	0.00185298	0.0457925	-1.15431	protein_coding
HSD17B14	-1.7474	4.5189	-4.01549	0.00185869	0.0458935	-1.1573	protein_coding
SAT2	-0.935437	5.24817	-4.00908	0.00187971	0.0462915	-1.16823	protein_coding
RDM1	0.966541	1.75548	4.00734	0.00188545	0.0463926	-1.17119	protein_coding
TRANK1	-1.23586	6.03651	-4.00494	0.00189343	0.0465484	-1.17529	protein_coding
PDGFRA	-1.76416	6.13923	-4.00055	0.00190806	0.0467863	-1.18277	protein_coding
ZNF101	0.935989	4.43811	3.998	0.00191665	0.0469156	-1.18714	protein_coding
CD2AP	0.67188	4.91756	3.99657	0.00192145	0.0469477	-1.18957	protein_coding
RASL11A	-1.40536	4.43631	-3.99632	0.00192229	0.0469477	-1.19	protein_coding
TMEM120A	-1.51222	5.4585	-3.99613	0.00192293	0.0469477	-1.19032	protein_coding
MFSD2B	-1.29223	1.32689	-3.99358	0.00193158	0.0470509	-1.19468	protein_coding
PDCL3	0.737845	4.71745	3.99255	0.00193506	0.0470509	-1.19643	protein_coding
C1orf226	1.54681	3.37861	3.99222	0.0019362	0.0470509	-1.197	protein_coding
C11orf88	-1.01394	0.804253	-3.991	0.00194036	0.0470509	-1.19909	protein_coding
FADS3	-1.41335	4.57303	-3.99079	0.00194108	0.0470509	-1.19945	protein_coding
PPHLN1	0.864278	5.84828	3.99069	0.00194142	0.0470509	-1.19962	protein_coding
GAMT	-1.36166	3.3982	-3.99055	0.00194189	0.0470509	-1.19985	protein_coding
PLEKHB1	1.51548	4.21796	3.98938	0.00194587	0.0470509	-1.20184	protein_coding
VWC2	-0.930831	0.75705	-3.98931	0.00194613	0.0470509	-1.20198	protein_coding
SLC50A1	0.964286	4.8568	3.98844	0.0019491	0.0470509	-1.20345	protein_coding
BZW2	1.31409	4.74564	3.98837	0.00194934	0.0470509	-1.20358	protein_coding
CLSTN2	-2.70517	3.40979	-3.98802	0.00195052	0.0470509	-1.20416	protein_coding
TBC1D2B	-1.25174	6.29965	-3.9876	0.00195198	0.0470509	-1.20489	protein_coding
SLC1A5	-1.2571	4.98433	-3.98731	0.00195297	0.0470509	-1.20538	protein_coding
LHFPL6	-1.39108	4.38291	-3.98709	0.00195374	0.0470509	-1.20577	protein_coding
ULBP3	1.23373	2.181	3.98567	0.00195862	0.0471284	-1.20819	protein_coding
TNFSF12	-1.00199	6.5627	-3.98452	0.00196257	0.0471834	-1.21015	protein_coding
TMPRSS13	1.4347	2.20766	3.98152	0.00197296	0.0473794	-1.21528	protein_coding
MGAT4A	0.846325	4.48655	3.9812	0.00197407	0.0473794	-1.21583	protein_coding
MAP1A	-0.879484	4.63569	-3.98008	0.00197794	0.047432	-1.21773	protein_coding
RARRES2	-1.16197	7.6466	-3.97758	0.00198666	0.047568	-1.222	protein_coding
ZBTB41	0.822881	5.03729	3.97749	0.00198697	0.047568	-1.22216	protein_coding
PCDHB7	1.15131	3.97047	3.97423	0.00199841	0.0478015	-1.22773	protein_coding
ODR4	0.930263	4.50559	3.97275	0.00200362	0.0478857	-1.23027	protein_coding
MAP3K5	-1.56329	4.53039	-3.97136	0.00200852	0.0479624	-1.23264	protein_coding
SSH2	0.834161	5.04199	3.97063	0.00201109	0.0479833	-1.23388	protein_coding
FAM189A2	-1.6628	2.9717	-3.96999	0.00201336	0.047997	-1.23498	protein_coding
ZNF217	0.906864	6.15064	3.96931	0.00201579	0.0480145	-1.23615	protein_coding
DACH1	2.33543	3.66383	3.9684	0.00201899	0.0480503	-1.23769	protein_coding
GTDC1	-1.15616	4.1233	-3.96525	0.00203022	0.0481758	-1.24308	protein_coding
ZNF468	0.95589	4.76645	3.96507	0.00203089	0.0481758	-1.2434	protein_coding
OSR2	-2.26713	6.2948	-3.96504	0.00203098	0.0481758	-1.24344	protein_coding
RASL12	-1.79217	5.04005	-3.96476	0.00203198	0.0481758	-1.24392	protein_coding
PDLIM2	-0.908544	5.4482	-3.96454	0.00203277	0.0481758	-1.2443	protein_coding
STAR	-3.60177	3.37996	-3.96396	0.00203484	0.0481845	-1.24529	protein_coding
CCDC85B	-1.62078	4.26687	-3.95873	0.00205366	0.048549	-1.25423	protein_coding
TMEM30B	1.57455	4.51574	3.95592	0.00206384	0.048749	-1.25904	protein_coding
PIN4	0.870441	3.97047	3.95451	0.00206899	0.0488299	-1.26146	protein_coding
GIMAP1-GIMAP5	-1.84674	2.39824	-3.95307	0.00207422	0.0489121	-1.26391	protein_coding
XPR1	1.26254	5.23103	3.95227	0.00207715	0.0489121	-1.26529	protein_coding
AL355987.3	-1.23059	0.997035	-3.95214	0.00207766	0.0489121	-1.26552	protein_coding
ATP9B	-0.663266	6.75031	-3.95044	0.00208387	0.0489605	-1.26842	protein_coding
RRAS	-1.3528	4.66482	-3.95033	0.00208428	0.0489605	-1.26862	protein_coding
HIST1H2BK	0.934855	9.3501	3.94982	0.00208613	0.0489605	-1.26948	protein_coding
QDPR	-0.946057	4.40674	-3.94969	0.00208662	0.0489605	-1.26971	protein_coding
SRMS	1.97564	1.41978	3.94912	0.00208871	0.0489688	-1.27068	protein_coding
TFAP2A	2.80561	4.64953	3.94828	0.0020918	0.0490007	-1.27211	protein_coding
PSMA1	0.647068	6.4977	3.94476	0.00210482	0.049143	-1.27814	protein_coding
EGFL8	-1.65949	3.43763	-3.9445	0.00210579	0.049143	-1.27859	protein_coding
CFD	-2.99039	3.94622	-3.9436	0.00210914	0.049143	-1.28013	protein_coding
GATA5	-0.990298	1.13483	-3.94352	0.00210942	0.049143	-1.28026	protein_coding
PLIN5	-2.02506	2.89013	-3.94336	0.00211002	0.049143	-1.28054	protein_coding
TCTA	-1.22423	3.79543	-3.94191	0.00211543	0.0492284	-1.28302	protein_coding
PTGDR	-1.39486	2.49702	-3.94061	0.00212027	0.0493007	-1.28525	protein_coding
UVSSA	-1.16649	6.47251	-3.93367	0.00214639	0.0497667	-1.29714	protein_coding
KRTCAP3	1.28315	2.96337	3.93342	0.00214735	0.0497667	-1.29758	protein_coding
HIST1H2BL	2.0363	6.95868	3.93233	0.00215145	0.049821	-1.29943	protein_coding
NOD1	-0.98876	3.78985	-3.93084	0.00215711	0.0499115	-1.30198	protein_coding
UGT1A5	1.59127	1.66302	3.93003	0.00216021	0.0499422	-1.30338	protein_coding
CSDC2	-2.27614	3.46285	-3.92582	0.0021763	0.0502323	-1.31059	protein_coding
LRRC24	-1.39893	2.97272	-3.92336	0.00218579	0.0503803	-1.31481	protein_coding
CNIH4	0.724086	5.38363	3.9227	0.00218833	0.0503803	-1.31594	protein_coding
IKZF2	0.979947	3.90118	3.92248	0.00218916	0.0503803	-1.31631	protein_coding
SPP1	2.78122	5.82246	3.92231	0.00218983	0.0503803	-1.31661	protein_coding
TASOR2	0.635905	6.90634	3.92047	0.00219695	0.0504089	-1.31976	protein_coding
SSB	0.904371	7.25991	3.91926	0.00220165	0.0504089	-1.32184	protein_coding
ECEL1	-2.67677	3.17356	-3.91923	0.00220175	0.0504089	-1.32188	protein_coding
CKLF	1.59812	5.39116	3.91857	0.00220433	0.0504272	-1.32302	protein_coding
CHPT1	-1.07022	4.45643	-3.91715	0.00220986	0.0504977	-1.32545	protein_coding
AOC1	1.62824	3.01377	3.91653	0.00221229	0.0504977	-1.32652	protein_coding
MFAP2	1.46398	5.24837	3.91641	0.00221276	0.0504977	-1.32673	protein_coding
ORC6	1.09763	1.91325	3.91397	0.0022223	0.0506705	-1.33091	protein_coding
ARHGAP8	2.65754	5.01052	3.91356	0.00222391	0.0506705	-1.33161	protein_coding
TFB2M	0.807336	3.5455	3.912	0.00223003	0.050731	-1.33428	protein_coding
KRTAP2-3	2.20159	1.2511	3.90832	0.00224458	0.0509773	-1.3406	protein_coding
KRTAP10-3	1.84118	1.74031	3.90777	0.00224677	0.0509862	-1.34154	protein_coding
SLIT3	-1.49662	4.91501	-3.90721	0.00224899	0.0509871	-1.3425	protein_coding
PRR11	1.13443	3.2426	3.90685	0.00225041	0.0509871	-1.34312	protein_coding
NCBP3	0.778662	5.35178	3.90626	0.00225277	0.0509999	-1.34414	protein_coding
CAVIN1	-1.01894	5.78653	-3.90556	0.00225556	0.0510221	-1.34534	protein_coding
ZNF860	1.51073	3.47373	3.90419	0.00226102	0.0511047	-1.34768	protein_coding
TMEM159	-1.22623	5.32788	-3.90018	0.00227708	0.0513872	-1.35456	protein_coding
DGKD	-1.03401	5.64851	-3.90017	0.00227714	0.0513872	-1.35459	protein_coding
CMTR2	0.732367	4.49173	3.8991	0.00228143	0.051443	-1.35642	protein_coding
USP34	0.770051	7.74898	3.89229	0.00230906	0.0520246	-1.36811	protein_coding
CCZ1B	0.662167	7.14446	3.88926	0.00232147	0.0522626	-1.37331	protein_coding
TEDC2	1.44095	3.38279	3.88793	0.00232694	0.0523441	-1.3756	protein_coding
ARL4C	1.43007	3.32131	3.88742	0.00232903	0.0523496	-1.37647	protein_coding
PDE2A	-1.59463	3.44835	-3.88558	0.00233662	0.0524508	-1.37963	protein_coding
ST6GAL2	1.1669	3.03546	3.8853	0.00233776	0.0524508	-1.38011	protein_coding
MARS	0.923849	7.41435	3.88498	0.00233909	0.0524508	-1.38066	protein_coding
F2RL2	1.84955	2.91458	3.88348	0.0023453	0.0524612	-1.38324	protein_coding
CRISP3	-1.88914	1.34657	-3.88335	0.00234583	0.0524612	-1.38345	protein_coding
MSH2	0.953335	4.54175	3.88311	0.00234683	0.0524612	-1.38387	protein_coding
FOSB	-3.02695	8.48584	-3.88308	0.00234696	0.0524612	-1.38392	protein_coding
CACNA2D1	-0.892698	4.33056	-3.88122	0.00235471	0.0525928	-1.38712	protein_coding
CPE	-1.27863	5.57753	-3.877	0.00237233	0.0529446	-1.39436	protein_coding
AC105052.1	-1.17304	4.97913	-3.87556	0.00237841	0.0530385	-1.39685	protein_coding
MAN1A1	-1.16208	4.09145	-3.87423	0.00238401	0.0531216	-1.39913	protein_coding
HOXD9	1.41986	4.4865	3.8724	0.00239174	0.0532519	-1.40228	protein_coding
VIT	-1.83217	3.77637	-3.87027	0.00240075	0.0533597	-1.40593	protein_coding
NFIC	-1.17387	8.55361	-3.87023	0.00240095	0.0533597	-1.40601	protein_coding
VAMP2	-1.11113	6.28253	-3.86993	0.00240223	0.0533597	-1.40653	protein_coding
TEPP	-0.908255	1.02315	-3.86754	0.00241238	0.0535431	-1.41062	protein_coding
NME3	-0.959227	4.44071	-3.86577	0.00241997	0.0536696	-1.41367	protein_coding
EBF1	-1.89997	4.94642	-3.86443	0.00242573	0.0536963	-1.41598	protein_coding
PURA	-1.07492	4.60731	-3.86435	0.00242607	0.0536963	-1.41612	protein_coding
ADGRA2	-1.58703	4.69727	-3.86372	0.00242876	0.0536963	-1.41719	protein_coding
STRBP	1.12705	5.38688	3.86286	0.00243249	0.0537368	-1.41868	protein_coding
RAB11FIP4	1.52385	3.69136	3.86227	0.00243502	0.0537508	-1.41969	protein_coding
TSPAN4	-1.45834	5.579	-3.86161	0.00243784	0.0537711	-1.42082	protein_coding
TMEM47	-1.40248	2.36175	-3.86001	0.00244476	0.0538462	-1.42357	protein_coding
PHF19	-1.0908	4.1324	-3.85995	0.00244505	0.0538462	-1.42368	protein_coding
SLC25A1	-1.09946	4.21728	-3.85874	0.00245029	0.0539197	-1.42576	protein_coding
AC008764.1	-0.797216	0.789849	-3.85775	0.00245459	0.0539724	-1.42747	protein_coding
ATP8B2	-0.67603	6.16249	-3.85623	0.00246119	0.0540756	-1.43007	protein_coding
PDZD2	-1.39603	4.42291	-3.85419	0.00247012	0.0542296	-1.43359	protein_coding
PSMD1	0.910354	6.50879	3.85062	0.00248577	0.054531	-1.43972	protein_coding
ENC1	1.42647	5.10718	3.84951	0.00249067	0.0545336	-1.44163	protein_coding
C9orf135	-1.13119	0.965274	-3.84843	0.00249545	0.0545336	-1.4435	protein_coding
AC096887.1	-0.871489	0.500877	-3.84714	0.00250116	0.0545936	-1.44572	protein_coding
UCHL5	0.968968	5.83741	3.84692	0.00250214	0.0545936	-1.4461	protein_coding
CLTC	0.545213	7.64676	3.84649	0.00250405	0.0545936	-1.44684	protein_coding
ARMC9	1.13313	6.45907	3.84537	0.00250904	0.0546294	-1.44877	protein_coding
RPAIN	0.71012	5.60322	3.84524	0.00250958	0.0546294	-1.44898	protein_coding
ARV1	0.772184	3.76826	3.84469	0.00251206	0.0546294	-1.44994	protein_coding
CLCC1	-0.988924	4.81047	-3.84438	0.0025134	0.0546294	-1.45046	protein_coding
AASS	-1.34596	5.35524	-3.84328	0.00251835	0.0546696	-1.45237	protein_coding
ARHGAP21	-0.803808	7.71724	-3.84288	0.00252013	0.0546696	-1.45305	protein_coding
SFXN5	1.25249	3.13854	3.84081	0.0025294	0.0546696	-1.45662	protein_coding
CA5B	-0.790991	4.658	-3.84048	0.00253086	0.0546696	-1.45718	protein_coding
HAAO	-1.36444	2.74636	-3.84021	0.00253208	0.0546696	-1.45765	protein_coding
EMP2	-1.56368	5.67764	-3.83964	0.00253462	0.0546696	-1.45862	protein_coding
ACOT11	-1.19961	4.6303	-3.83964	0.00253465	0.0546696	-1.45863	protein_coding
HERC4	0.685901	5.8467	3.83929	0.0025362	0.0546696	-1.45922	protein_coding
TBC1D4	-1.93178	5.17849	-3.83929	0.0025362	0.0546696	-1.45923	protein_coding
LGALS8	0.640279	5.55974	3.83923	0.00253649	0.0546696	-1.45934	protein_coding
BRINP2	2.02728	3.11633	3.83874	0.00253869	0.0546756	-1.46018	protein_coding
TEAD2	1.03495	6.24693	3.83773	0.00254325	0.0547027	-1.46192	protein_coding
TRIM46	1.65502	3.27447	3.83693	0.00254685	0.0547027	-1.46329	protein_coding
PARP10	-0.826045	6.36085	-3.83675	0.00254768	0.0547027	-1.46361	protein_coding
TNS1	-1.32258	8.41171	-3.83349	0.00256244	0.0549386	-1.46922	protein_coding
FANCD2OS	0.756326	0.835176	3.83346	0.00256255	0.0549386	-1.46926	protein_coding
PIGC	0.920021	4.7603	3.83182	0.00257005	0.0550577	-1.4721	protein_coding
ADGRB1	-1.27538	2.47476	-3.8313	0.00257238	0.0550661	-1.47298	protein_coding
C2CD2	-1.52484	3.76316	-3.82878	0.00258393	0.0552716	-1.47733	protein_coding
PCLO	0.977939	4.35155	3.82748	0.00258991	0.0553384	-1.47957	protein_coding
RPS6KA6	-1.36304	1.89253	-3.82725	0.00259096	0.0553384	-1.47997	protein_coding
HBB	-3.86167	7.49225	-3.82203	0.00261508	0.0556855	-1.48896	protein_coding
RNASEH2C	-0.702732	5.04873	-3.82141	0.00261793	0.0557042	-1.49002	protein_coding
CDYL2	1.09292	3.7247	3.81894	0.00262943	0.0557232	-1.49427	protein_coding
CFAP221	1.71585	3.60774	3.81871	0.00263051	0.0557232	-1.49467	protein_coding
SUV39H2	0.854553	4.76491	3.81863	0.00263089	0.0557232	-1.49481	protein_coding
DNAJB11	0.772348	4.53329	3.81827	0.00263259	0.0557232	-1.49544	protein_coding
TYRO3	-2.07776	4.10985	-3.81713	0.0026379	0.0557939	-1.4974	protein_coding
SMKR1	1.41291	2.11832	3.81448	0.00265034	0.0559734	-1.50196	protein_coding
ZNF84	0.967326	6.0021	3.81361	0.00265444	0.0560183	-1.50347	protein_coding
LARP6	-1.48698	4.35283	-3.81216	0.00266129	0.0561005	-1.50597	protein_coding
ATXN7L3	0.893845	5.93094	3.81195	0.0026623	0.0561005	-1.50634	protein_coding
CRY2	-1.19922	5.84714	-3.81098	0.00266687	0.0561422	-1.508	protein_coding
GPR39	1.51332	2.44803	3.81069	0.00266825	0.0561422	-1.5085	protein_coding
KRTCAP2	0.983991	6.85271	3.80826	0.00267981	0.0563436	-1.5127	protein_coding
CAMK2B	1.02753	1.34472	3.80621	0.00268954	0.0564644	-1.51622	protein_coding
TMX2-CTNND1	-2.84693	2.50526	-3.8057	0.00269199	0.0564739	-1.5171	protein_coding
GP1BB	-1.12357	1.5414	-3.80425	0.00269893	0.0565777	-1.5196	protein_coding
HIST3H3	1.56647	1.12567	3.80322	0.00270389	0.0566398	-1.52138	protein_coding
CLEC3B	-1.83797	4.58327	-3.80253	0.00270722	0.0566675	-1.52258	protein_coding
IGF2BP3	2.0832	3.08457	3.80196	0.00270993	0.0566823	-1.52355	protein_coding
DXO	-0.61605	5.3545	-3.80142	0.00271256	0.056687	-1.52449	protein_coding
IQCD	0.776602	3.70996	3.80109	0.00271416	0.056687	-1.52506	protein_coding
MATN2	-1.51715	5.85517	-3.79652	0.00273627	0.0570647	-1.53294	protein_coding
WDR66	0.954337	4.713	3.79588	0.00273936	0.0570872	-1.53403	protein_coding
SELENBP1	-0.80633	5.56058	-3.795	0.00274368	0.0571351	-1.53556	protein_coding
ATP2A2	0.569609	7.56867	3.7942	0.00274758	0.0571743	-1.53694	protein_coding
FGD2	-0.862493	3.76229	-3.79337	0.00275164	0.0572167	-1.53837	protein_coding
IL11RA	-1.20357	4.17721	-3.79215	0.00275762	0.0572989	-1.54048	protein_coding
CENPJ	0.765436	4.29555	3.79086	0.00276392	0.0573349	-1.5427	protein_coding
GPX3	-1.73186	5.69365	-3.79056	0.00276542	0.0573349	-1.54322	protein_coding
F2R	1.26316	3.50077	3.79005	0.00276791	0.0573445	-1.5441	protein_coding
JPT2	1.35407	5.40477	3.78793	0.00277836	0.0574769	-1.54775	protein_coding
SNRNP27	0.681698	3.92898	3.78543	0.00279075	0.0576911	-1.55207	protein_coding
TROAP	1.3146	3.98955	3.78418	0.00279697	0.0577384	-1.55423	protein_coding
HNRNPC	0.527199	8.59591	3.78415	0.00279711	0.0577384	-1.55428	protein_coding
ZSCAN16	0.891368	4.27187	3.78373	0.00279922	0.0577398	-1.55501	protein_coding
AFDN	0.720264	7.85562	3.78121	0.0028118	0.057791	-1.55937	protein_coding
DPYSL2	-1.07643	6.31337	-3.78118	0.00281191	0.057791	-1.5594	protein_coding
DUSP12	1.15028	5.14421	3.77958	0.00281993	0.0578895	-1.56217	protein_coding
MFSD6L	0.733056	1.95087	3.77941	0.00282079	0.0578895	-1.56246	protein_coding
ERGIC3	0.852188	7.4974	3.77896	0.00282307	0.0578943	-1.56325	protein_coding
ATAD5	1.17494	4.10077	3.77757	0.00283003	0.0579667	-1.56564	protein_coding
MITD1	0.786708	4.26318	3.77744	0.00283069	0.0579667	-1.56586	protein_coding
TTYH2	-1.5708	4.05078	-3.77457	0.00284519	0.0582133	-1.57082	protein_coding
PRSS22	2.29985	2.83107	3.77411	0.00284753	0.0582133	-1.57162	protein_coding
FBXO16	1.37644	3.63545	3.77384	0.0028489	0.0582133	-1.57209	protein_coding
DUS3L	-0.732211	5.6346	-3.77294	0.00285344	0.0582446	-1.57363	protein_coding
ABI3BP	-2.21816	7.2114	-3.77162	0.00286017	0.0583175	-1.57592	protein_coding
VLDLR	-1.7482	4.62319	-3.7701	0.00286792	0.0583913	-1.57854	protein_coding
SNX33	-1.33109	4.50393	-3.76891	0.002874	0.0584732	-1.5806	protein_coding
PCLAF	1.82825	1.8056	3.76735	0.002882	0.0585848	-1.5833	protein_coding
SLC12A8	1.27085	3.3142	3.76696	0.00288399	0.0585848	-1.58397	protein_coding
P2RY1	-1.24461	2.08678	-3.76663	0.0028857	0.0585848	-1.58454	protein_coding
SPAG17	1.49157	3.62975	3.76443	0.00289699	0.0587299	-1.58833	protein_coding
MPZL1	0.805063	5.33543	3.76239	0.00290753	0.0589013	-1.59185	protein_coding
DPT	-2.03243	3.562	-3.76191	0.00291003	0.0589099	-1.59269	protein_coding
FAM53B	-1.20144	4.37769	-3.76136	0.00291287	0.0589252	-1.59364	protein_coding
HUNK	0.965125	2.35775	3.75986	0.00292067	0.0590409	-1.59623	protein_coding
FITM2	-0.866079	2.11626	-3.75879	0.00292627	0.0591119	-1.59809	protein_coding
ZXDB	-0.73262	4.08966	-3.75695	0.00293586	0.0592633	-1.60126	protein_coding
WFDC2	3.05509	7.1218	3.75464	0.00294798	0.0594655	-1.60526	protein_coding
PCNX2	0.847244	7.11696	3.75409	0.00295083	0.0594807	-1.6062	protein_coding
SIDT2	-0.765664	6.11786	-3.75317	0.00295567	0.0595359	-1.60779	protein_coding
RASSF6	1.4062	1.9752	3.75206	0.00296153	0.0595962	-1.60971	protein_coding
UBIAD1	-1.22105	3.75348	-3.75181	0.00296287	0.0595962	-1.61015	protein_coding
MIOS	0.782723	5.67447	3.7489	0.00297828	0.0598037	-1.61518	protein_coding
CDC42EP2	-1.58392	4.66488	-3.74801	0.00298297	0.0598037	-1.61671	protein_coding
RCAN3	1.10647	4.17399	3.74729	0.00298682	0.0598037	-1.61796	protein_coding
CPEB1	-1.26843	3.13894	-3.74724	0.00298707	0.0598037	-1.61804	protein_coding
GTF3C2	0.656785	6.01113	3.74708	0.00298794	0.0598037	-1.61832	protein_coding
SLC24A3	-1.7154	3.06084	-3.74624	0.00299243	0.0598282	-1.61978	protein_coding
SORL1	-0.744032	5.96735	-3.74605	0.00299341	0.0598282	-1.6201	protein_coding
IGFBP2	1.48413	6.51157	3.74482	0.00299999	0.0598882	-1.62223	protein_coding
ELP2	-0.757891	6.7916	-3.7447	0.00300065	0.0598882	-1.62244	protein_coding
ARX	-2.74896	2.61912	-3.74394	0.00300471	0.0599069	-1.62375	protein_coding
GALT	-0.617925	5.66527	-3.74368	0.00300608	0.0599069	-1.6242	protein_coding
RBSN	-0.603585	5.10289	-3.74332	0.00300804	0.0599069	-1.62483	protein_coding
MAMSTR	-1.60597	2.9108	-3.74173	0.00301655	0.0599069	-1.62757	protein_coding
TRIM3	-1.04121	4.95618	-3.74132	0.00301877	0.0599069	-1.62828	protein_coding
TTC39B	-0.967856	3.83161	-3.74057	0.0030228	0.0599069	-1.62958	protein_coding
UST	-1.02077	4.87815	-3.74028	0.00302439	0.0599069	-1.63009	protein_coding
C7orf50	-1.22107	4.5362	-3.74021	0.00302477	0.0599069	-1.63021	protein_coding
ECT2	1.23853	4.22282	3.74019	0.00302485	0.0599069	-1.63024	protein_coding
AMIGO1	-1.10642	3.38269	-3.73874	0.0030327	0.0600121	-1.63275	protein_coding
SHROOM3	1.53371	5.26994	3.73794	0.003037	0.0600121	-1.63413	protein_coding
SIX2	1.00078	1.13899	3.73755	0.00303912	0.0600121	-1.6348	protein_coding
PLK4	0.868185	2.58788	3.73647	0.00304501	0.0600144	-1.63668	protein_coding
IL20RA	-0.789368	2.14897	-3.73645	0.00304511	0.0600144	-1.63671	protein_coding
GASK1A	-1.26436	3.80854	-3.73576	0.00304886	0.0600465	-1.63791	protein_coding
LPA	-2.40312	4.17849	-3.73429	0.00305683	0.0601197	-1.64044	protein_coding
PLCD1	-0.80823	3.68082	-3.73329	0.00306233	0.0601861	-1.64218	protein_coding
SYDE1	-1.04048	4.42954	-3.73121	0.00307371	0.0603679	-1.64578	protein_coding
NIFK	0.83762	5.86673	3.72974	0.00308174	0.0604375	-1.64831	protein_coding
CPNE5	-1.12981	2.41974	-3.72796	0.00309154	0.0605501	-1.65139	protein_coding
ABLIM3	-1.45375	3.40265	-3.72703	0.00309668	0.0605671	-1.653	protein_coding
MAP3K21	0.940291	2.26859	3.72438	0.00311137	0.0607988	-1.65759	protein_coding
HOXA2	1.49142	3.49839	3.72412	0.00311282	0.0607988	-1.65805	protein_coding
DYRK2	0.946671	6.4384	3.72255	0.00312151	0.0609264	-1.66075	protein_coding
GOT1L1	-1.63776	1.41124	-3.72123	0.00312888	0.0610282	-1.66304	protein_coding
ASAH1	0.855841	6.00653	3.71945	0.00313886	0.0611214	-1.66613	protein_coding
GPR20	-1.00737	2.03989	-3.71907	0.00314096	0.0611214	-1.66678	protein_coding
PRPH2	-0.967789	1.52886	-3.71896	0.00314157	0.0611214	-1.66696	protein_coding
TBK1	0.685441	5.0231	3.7179	0.00314752	0.0611214	-1.6688	protein_coding
FBXO22	-0.579566	5.32166	-3.71782	0.00314797	0.0611214	-1.66894	protein_coding
YARS2	0.601209	4.64052	3.71752	0.0031497	0.0611214	-1.66947	protein_coding
FAM122C	-1.07741	5.36244	-3.7173	0.00315092	0.0611214	-1.66985	protein_coding
ESR2	-0.944045	2.88407	-3.71633	0.00315639	0.061133	-1.67153	protein_coding
TRPV6	1.78398	2.7751	3.71622	0.00315698	0.061133	-1.67171	protein_coding
TMEM240	-1.69391	2.39408	-3.71604	0.00315799	0.061133	-1.67202	protein_coding
GLDN	-0.950567	1.8415	-3.7154	0.00316161	0.0611612	-1.67313	protein_coding
PIMREG	1.11388	1.62331	3.71438	0.00316736	0.0611893	-1.67489	protein_coding
GFRA4	1.17587	1.07969	3.71312	0.0031745	0.0612849	-1.67708	protein_coding
DIS3L	-0.573282	6.03792	-3.71267	0.00317705	0.0612924	-1.67786	protein_coding
COL26A1	1.56341	1.25261	3.71144	0.00318403	0.0613474	-1.67998	protein_coding
EVA1A	1.54011	2.71631	3.71141	0.00318423	0.0613474	-1.68005	protein_coding
APOBEC3G	-1.0906	4.54511	-3.711	0.00318655	0.0613504	-1.68075	protein_coding
SLC15A1	1.42731	1.53139	3.70596	0.00321536	0.0617632	-1.68948	protein_coding
NEK2	1.43804	3.17735	3.70589	0.00321578	0.0617632	-1.68961	protein_coding
ANO5	-0.94356	1.93479	-3.70572	0.00321672	0.0617632	-1.68989	protein_coding
COL6A1	-1.43594	9.77992	-3.70494	0.0032212	0.0618074	-1.69124	protein_coding
CRB3	1.50088	2.63763	3.70333	0.00323048	0.061909	-1.69403	protein_coding
CCDC36	-1.60628	3.006	-3.70326	0.00323087	0.061909	-1.69415	protein_coding
LNX1	1.35729	3.52644	3.70239	0.00323593	0.0619639	-1.69566	protein_coding
EEF1D	-0.857834	9.45289	-3.70085	0.00324482	0.0620923	-1.69833	protein_coding
MDH1B	1.1147	2.7405	3.70028	0.00324816	0.0621142	-1.69932	protein_coding
SUZ12	0.817063	4.89509	3.69985	0.00325063	0.0621196	-1.70006	protein_coding
MBOAT1	-1.47746	4.3859	-3.69822	0.00326014	0.0622593	-1.7029	protein_coding
H1FX	-0.876371	5.66017	-3.6962	0.00327193	0.0624422	-1.70639	protein_coding
RNASE6	0.871646	3.42318	3.6949	0.00327948	0.0625443	-1.70863	protein_coding
OGDHL	1.17316	2.23204	3.69227	0.00329495	0.062797	-1.71319	protein_coding
ZNF33B	0.969512	5.69086	3.69175	0.00329802	0.0628132	-1.7141	protein_coding
EGFR	-0.760698	5.96587	-3.69057	0.00330501	0.062904	-1.71615	protein_coding
SLC2A4	-1.1523	1.95908	-3.68451	0.00334101	0.0635039	-1.72666	protein_coding
CDC123	0.707151	5.68196	3.68362	0.00334631	0.063562	-1.72819	protein_coding
TFAM	0.936523	4.74843	3.68129	0.00336024	0.0637411	-1.73222	protein_coding
TRIM17	1.68784	4.49908	3.67992	0.00336852	0.0638381	-1.7346	protein_coding
RHBDL3	-0.807727	1.44721	-3.67948	0.00337113	0.0638381	-1.73536	protein_coding
SLC2A4RG	-0.766828	7.18667	-3.67932	0.00337212	0.0638381	-1.73564	protein_coding
MAP7D3	-1.28646	3.82684	-3.67769	0.00338197	0.0639759	-1.73847	protein_coding
ADAM28	1.93523	5.20459	3.67737	0.00338392	0.0639759	-1.73903	protein_coding
CDKN1A	-2.53399	5.3613	-3.67605	0.00339193	0.0640597	-1.74132	protein_coding
NR4A2	-2.60475	6.31925	-3.6751	0.00339766	0.0640597	-1.74296	protein_coding
ERBIN	0.558833	6.96847	3.67429	0.00340261	0.0640597	-1.74437	protein_coding
RXRA	-1.27412	5.12262	-3.67381	0.00340553	0.0640597	-1.7452	protein_coding
CBLN3	-0.901452	2.43562	-3.6738	0.00340557	0.0640597	-1.74521	protein_coding
TM7SF3	0.85027	6.99576	3.67376	0.00340582	0.0640597	-1.74528	protein_coding
DEPP1	-1.01307	5.78799	-3.67279	0.00341172	0.0640887	-1.74696	protein_coding
CCND2	-1.57186	4.0563	-3.67266	0.00341251	0.0640887	-1.74719	protein_coding
CABYR	1.44498	3.77222	3.67093	0.00342309	0.0642448	-1.75019	protein_coding
DHX38	-0.580908	6.3665	-3.66735	0.00344511	0.0645298	-1.7564	protein_coding
PPM1K	-1.05464	5.19511	-3.66296	0.00347229	0.0649959	-1.76402	protein_coding
SIX5	-0.801054	5.19204	-3.65985	0.00349164	0.0652257	-1.76941	protein_coding
RFTN1	-1.2135	5.50771	-3.65979	0.00349204	0.0652257	-1.76952	protein_coding
DIRAS3	-1.30004	3.17033	-3.65945	0.00349417	0.0652257	-1.77011	protein_coding
SAMD12	1.11058	3.55091	3.65864	0.00349922	0.0652257	-1.77151	protein_coding
HDHD5	-0.955116	3.68502	-3.65859	0.00349955	0.0652257	-1.7716	protein_coding
SLITRK5	-0.657906	0.974197	-3.65805	0.00350295	0.0652257	-1.77254	protein_coding
AP3B1	0.537048	5.2926	3.65804	0.003503	0.0652257	-1.77256	protein_coding
AP2A1	-0.633667	6.62815	-3.65759	0.00350578	0.0652346	-1.77333	protein_coding
AIDA	0.687029	5.57332	3.65723	0.00350808	0.0652346	-1.77396	protein_coding
LTC4S	-1.30068	3.58054	-3.65646	0.00351289	0.0652812	-1.77529	protein_coding
KCNMB2	-1.56074	1.8842	-3.65485	0.00352302	0.0654266	-1.77808	protein_coding
ACACB	-0.842563	6.97504	-3.65426	0.0035268	0.0654539	-1.77912	protein_coding
NDRG1	-1.12439	8.23791	-3.65333	0.00353266	0.0655197	-1.78073	protein_coding
TRIP10	-1.18106	6.56593	-3.65283	0.0035358	0.065535	-1.78159	protein_coding
BCL9	1.08203	6.77481	3.65138	0.00354503	0.0656597	-1.78412	protein_coding
EPHA6	-1.6377	4.19122	-3.65059	0.00355	0.0656691	-1.78547	protein_coding
STXBP5L	-2.06984	3.11034	-3.64934	0.00355798	0.0657739	-1.78765	protein_coding
OXGR1	1.08876	1.92527	3.6486	0.00356272	0.0658185	-1.78894	protein_coding
PWWP3B	-1.23848	4.54805	-3.64473	0.00358745	0.0661792	-1.79565	protein_coding
PCDHB8	1.20727	4.34328	3.64445	0.00358925	0.0661792	-1.79613	protein_coding
C11orf96	-3.02849	5.64478	-3.64194	0.00360547	0.0664013	-1.8005	protein_coding
EIF2AK1	0.627513	7.05537	3.63917	0.00362338	0.0665917	-1.80531	protein_coding
RMDN2	0.826621	3.92178	3.63859	0.00362717	0.0666181	-1.80632	protein_coding
CA14	1.18644	1.51413	3.63634	0.00364183	0.0667385	-1.81023	protein_coding
RIT1	1.12722	4.48048	3.63613	0.00364315	0.0667385	-1.81058	protein_coding
CUL3	0.572829	5.83626	3.63439	0.00365454	0.0668174	-1.8136	protein_coding
FAM216B	-0.943399	0.717883	-3.63367	0.00365925	0.0668321	-1.81485	protein_coding
RASGRF2	-1.68812	3.8711	-3.63355	0.00366006	0.0668321	-1.81507	protein_coding
GSTA1	-1.49203	1.89846	-3.6324	0.00366758	0.0668975	-1.81706	protein_coding
NRXN2	-0.833554	5.11563	-3.63229	0.00366837	0.0668975	-1.81726	protein_coding
TNKS1BP1	-0.791703	7.04816	-3.63063	0.00367929	0.0670535	-1.82014	protein_coding
NKX2-1	2.18418	2.3221	3.62861	0.00369265	0.0672536	-1.82365	protein_coding
HELQ	-0.631472	4.4861	-3.62734	0.00370103	0.0672572	-1.82585	protein_coding
OAZ1	-1.01972	7.02868	-3.62727	0.00370148	0.0672572	-1.82597	protein_coding
DLD	0.736796	5.17833	3.62714	0.00370236	0.0672572	-1.8262	protein_coding
RCN2	0.980235	4.99274	3.62643	0.00370709	0.0672572	-1.82744	protein_coding
SERHL2	-1.39599	2.25908	-3.62496	0.00371688	0.0672991	-1.82999	protein_coding
TMOD2	-1.18885	3.52214	-3.62485	0.00371758	0.0672991	-1.83018	protein_coding
ZNF274	-0.665776	4.9294	-3.62459	0.00371929	0.0672991	-1.83062	protein_coding
TOB2	-0.832783	4.85671	-3.6243	0.00372128	0.0672991	-1.83114	protein_coding
RDH10	1.70342	4.59002	3.62367	0.00372547	0.0673319	-1.83223	protein_coding
TNFRSF10C	1.47832	4.10066	3.62262	0.00373247	0.0673847	-1.83405	protein_coding
RHOB	-1.7481	6.41333	-3.62239	0.003734	0.0673847	-1.83445	protein_coding
PHTF1	0.77777	4.42053	3.62217	0.00373553	0.0673847	-1.83484	protein_coding
NANOS1	0.950482	1.25551	3.62036	0.00374765	0.0675174	-1.83798	protein_coding
IGF1R	-1.13624	7.07286	-3.61827	0.00376174	0.0677203	-1.84162	protein_coding
SLC38A5	-1.68877	3.23252	-3.61798	0.0037637	0.0677203	-1.84212	protein_coding
FOS	-1.68671	9.77233	-3.61727	0.0037685	0.0677314	-1.84336	protein_coding
SLFN12	1.12462	5.31951	3.61718	0.0037691	0.0677314	-1.84351	protein_coding
LRP1B	-0.746452	1.50414	-3.61593	0.0037775	0.0677433	-1.84567	protein_coding
SUSD3	-1.34025	3.47185	-3.61584	0.00377812	0.0677433	-1.84583	protein_coding
CMTM8	1.436	2.58414	3.61566	0.00377933	0.0677433	-1.84614	protein_coding
GSN	-1.18532	7.35413	-3.61468	0.00378601	0.0677969	-1.84785	protein_coding
FHOD3	-0.883402	3.61996	-3.61443	0.0037877	0.0677969	-1.84828	protein_coding
CHM	0.732915	3.93937	3.61417	0.0037895	0.0677969	-1.84874	protein_coding
RAB13	0.629134	6.08856	3.61334	0.00379511	0.0678421	-1.85018	protein_coding
LIX1L	-1.45542	2.92253	-3.61309	0.00379682	0.0678421	-1.85061	protein_coding
PDLIM1	0.985006	5.82985	3.61229	0.00380225	0.0678962	-1.85199	protein_coding
ASIP	-2.05577	1.90989	-3.61109	0.0038105	0.067994	-1.8541	protein_coding
UROD	-0.578429	6.50121	-3.61079	0.00381253	0.067994	-1.85461	protein_coding
MPPED2	1.4758	4.6239	3.60921	0.00382338	0.0681109	-1.85736	protein_coding
LPAR4	-1.07616	1.89948	-3.60913	0.00382389	0.0681109	-1.85749	protein_coding
FOXO4	-1.21759	5.12772	-3.6086	0.00382755	0.0681333	-1.85842	protein_coding
APP	0.956819	9.23173	3.6076	0.00383438	0.0681677	-1.86015	protein_coding
ENPP4	0.706315	1.98605	3.60759	0.00383447	0.0681677	-1.86017	protein_coding
GPM6A	-1.40158	2.29846	-3.60706	0.00383812	0.0681677	-1.86109	protein_coding
SAMD5	1.08148	3.23021	3.60692	0.00383911	0.0681677	-1.86134	protein_coding
CIT	1.71077	4.78587	3.60479	0.00385376	0.0683565	-1.86503	protein_coding
SLC38A8	1.17781	1.22047	3.60468	0.00385457	0.0683565	-1.86524	protein_coding
CAPRIN2	0.607908	5.97589	3.603	0.0038662	0.0684923	-1.86815	protein_coding
UHRF2	-0.750325	6.64733	-3.60287	0.00386707	0.0684923	-1.86837	protein_coding
MST1R	1.19375	4.20227	3.60247	0.00386984	0.0684987	-1.86907	protein_coding
ZNF365	1.16848	3.26036	3.59895	0.0038944	0.0688903	-1.87519	protein_coding
SLC20A1	1.01058	5.19747	3.59743	0.00390506	0.0689926	-1.87784	protein_coding
CLDN23	0.67348	1.40404	3.59535	0.00391965	0.0691641	-1.88145	protein_coding
LCK	0.925823	3.23033	3.59464	0.00392466	0.0691981	-1.88269	protein_coding
ZNF100	0.746571	5.89107	3.59409	0.00392853	0.0691981	-1.88364	protein_coding
PMM1	-1.32688	3.24098	-3.59364	0.00393171	0.0691981	-1.88443	protein_coding
LPCAT3	0.745323	5.12695	3.59352	0.00393254	0.0691981	-1.88463	protein_coding
HOXB4	1.83815	2.7558	3.59313	0.00393533	0.0691981	-1.88532	protein_coding
C10orf90	1.76594	2.21165	3.59208	0.00394273	0.0691981	-1.88714	protein_coding
FAM156A	-0.665071	5.29252	-3.59196	0.00394357	0.0691981	-1.88734	protein_coding
FAM8A1	-0.900304	3.58543	-3.59152	0.00394669	0.06921	-1.88811	protein_coding
IL16	-0.824234	4.26691	-3.59085	0.00395146	0.0692508	-1.88928	protein_coding
CDC42EP4	-1.54175	5.13307	-3.58942	0.00396161	0.0693858	-1.89177	protein_coding
UGT1A1	1.85654	2.16915	3.58907	0.00396409	0.0693862	-1.89237	protein_coding
NAV3	-1.74793	5.10882	-3.58799	0.00397178	0.0694779	-1.89425	protein_coding
DSG2	1.01874	4.28878	3.58684	0.00398001	0.0695789	-1.89625	protein_coding
PROK1	-2.537	1.45912	-3.58388	0.0040012	0.0698861	-1.9014	protein_coding
FMN2	-1.18393	2.80044	-3.5836	0.00400321	0.0698861	-1.90188	protein_coding
TLE6	0.903544	2.09756	3.58287	0.00400851	0.0698861	-1.90317	protein_coding
FOXO1	-1.47129	6.24448	-3.58269	0.00400981	0.0698861	-1.90348	protein_coding
NDUFB3	1.08405	5.0799	3.58241	0.00401181	0.0698861	-1.90396	protein_coding
UTP25	0.713819	3.66068	3.58233	0.00401239	0.0698861	-1.9041	protein_coding
SORBS3	-1.14485	7.42711	-3.5819	0.00401547	0.0698967	-1.90484	protein_coding
C12orf56	1.20027	1.78046	3.57979	0.00403071	0.0701189	-1.90851	protein_coding
SLC9A9	-1.80108	4.37922	-3.57928	0.00403439	0.07014	-1.9094	protein_coding
CALM1	0.654474	7.38513	3.57889	0.00403728	0.0701471	-1.91009	protein_coding
CPQ	-0.937098	6.0329	-3.57711	0.00405017	0.0702357	-1.91318	protein_coding
TIMP2	-1.27292	6.79225	-3.57705	0.00405059	0.0702357	-1.91328	protein_coding
KIF1A	2.07987	3.52899	3.57682	0.0040523	0.0702357	-1.91369	protein_coding
PLA2R1	-1.05011	4.11446	-3.57355	0.00407615	0.0705749	-1.91937	protein_coding
ROM1	-0.877216	2.19271	-3.57225	0.00408572	0.0706852	-1.92164	protein_coding
LBX2	1.59087	2.02879	3.57024	0.00410048	0.0708592	-1.92513	protein_coding
HLA-DMB	1.79814	4.60395	3.5702	0.00410078	0.0708592	-1.9252	protein_coding
DOCK8	-0.87941	4.77066	-3.56949	0.00410603	0.0709067	-1.92644	protein_coding
GATA6	-2.31195	5.21533	-3.56829	0.00411487	0.071016	-1.92852	protein_coding
EGR3	-2.37073	6.12381	-3.56629	0.00412968	0.0712122	-1.932	protein_coding
ECSIT	-0.792687	5.30112	-3.56608	0.00413127	0.0712122	-1.93237	protein_coding
CYP27A1	-0.69721	4.64471	-3.56383	0.00414804	0.071358	-1.9363	protein_coding
PCDH11X	-1.79982	4.42703	-3.56379	0.00414828	0.071358	-1.93635	protein_coding
MAN2C1	-1.10163	7.57768	-3.56341	0.00415114	0.071358	-1.93702	protein_coding
TRERF1	-0.897222	4.49212	-3.56325	0.00415233	0.071358	-1.9373	protein_coding
C11orf45	1.35359	1.6659	3.56183	0.00416298	0.0714125	-1.93978	protein_coding
SRSF5	-0.73157	8.81014	-3.56177	0.00416342	0.0714125	-1.93988	protein_coding
ANXA6	-1.11817	6.44941	-3.56146	0.00416576	0.0714125	-1.94042	protein_coding
MRPL9	0.843982	5.61865	3.56135	0.00416658	0.0714125	-1.94061	protein_coding
ODF2L	0.725236	5.10847	3.56081	0.00417063	0.0714125	-1.94156	protein_coding
SDCCAG8	0.527302	5.76698	3.56037	0.00417386	0.0714248	-1.94231	protein_coding
SLC25A37	-1.19741	6.67266	-3.55878	0.00418583	0.071493	-1.94508	protein_coding
SPRY4	1.50378	4.27219	3.5586	0.00418719	0.071493	-1.94539	protein_coding
TDRD10	-1.31518	2.26814	-3.55838	0.00418884	0.071493	-1.94577	protein_coding
CDK9	-1.34705	5.75795	-3.55835	0.00418909	0.071493	-1.94583	protein_coding
TADA2B	-0.664873	5.1046	-3.55817	0.00419047	0.071493	-1.94615	protein_coding
HOXA4	1.28269	3.33383	3.55772	0.00419384	0.0715074	-1.94693	protein_coding
LOXL4	-0.984136	1.97601	-3.55573	0.00420884	0.0716518	-1.95038	protein_coding
LAYN	-1.07715	3.85813	-3.55559	0.0042099	0.0716518	-1.95063	protein_coding
FAM136A	1.14574	4.09084	3.55469	0.00421672	0.0717247	-1.9522	protein_coding
OAF	-1.54801	4.22348	-3.55427	0.00421992	0.0717361	-1.95293	protein_coding
SGPP1	-0.867683	2.81353	-3.55327	0.00422754	0.0718225	-1.95468	protein_coding
COL10A1	2.63941	3.10038	3.55273	0.00423167	0.0718496	-1.95562	protein_coding
COL6A2	-1.2388	9.03344	-3.55119	0.0042434	0.0720056	-1.9583	protein_coding
MTCH1	-0.68049	7.15766	-3.55001	0.00425244	0.0721157	-1.96036	protein_coding
PCSK5	-1.44184	3.60354	-3.54892	0.00426071	0.0721706	-1.96224	protein_coding
KRTAP9-7	1.2367	1.00085	3.54892	0.00426077	0.0721706	-1.96226	protein_coding
KLHL21	-1.71835	5.08741	-3.54667	0.00427802	0.0723762	-1.96617	protein_coding
AC120114.4	-2.92936	3.56649	-3.54512	0.00428999	0.0725353	-1.96887	protein_coding
HTRA3	-1.76699	4.40009	-3.54365	0.00430134	0.0726564	-1.97143	protein_coding
SRCIN1	1.474	2.86424	3.54341	0.00430319	0.0726564	-1.97185	protein_coding
MPHOSPH6	1.52033	4.75063	3.5432	0.00430484	0.0726564	-1.97222	protein_coding
HERC1	-0.67894	7.16434	-3.5425	0.00431028	0.0726721	-1.97344	protein_coding
CEP164	-0.829708	5.8263	-3.54194	0.00431456	0.0726721	-1.9744	protein_coding
GORAB	0.804586	4.80292	3.5401	0.00432891	0.0726721	-1.97761	protein_coding
FAM3A	-1.2638	4.0094	-3.53989	0.00433058	0.0726721	-1.97799	protein_coding
ADCY7	-1.33964	4.10213	-3.53889	0.00433831	0.0726721	-1.97971	protein_coding
KPNA2	1.08934	4.26902	3.53798	0.00434544	0.0726721	-1.9813	protein_coding
RANBP2	0.913968	8.78857	3.53781	0.0043468	0.0726721	-1.9816	protein_coding
NDP	-1.73917	2.02345	-3.53761	0.00434831	0.0726721	-1.98194	protein_coding
ECI2	-0.769592	5.85516	-3.5375	0.00434924	0.0726721	-1.98215	protein_coding
ENTPD1	1.01179	5.98902	3.53713	0.0043521	0.0726721	-1.98278	protein_coding
LEPR	-1.34754	5.24922	-3.53685	0.00435433	0.0726721	-1.98328	protein_coding
EXTL1	-0.873902	1.73143	-3.53676	0.004355	0.0726721	-1.98343	protein_coding
ZNF26	0.734606	4.14603	3.53649	0.00435709	0.0726721	-1.98389	protein_coding
LYPD3	-2.10004	3.55109	-3.53614	0.00435989	0.0726759	-1.98451	protein_coding
CPD	0.7757	6.6531	3.53541	0.00436559	0.0726912	-1.98578	protein_coding
NOX1	-0.460512	0.409203	-3.53526	0.00436681	0.0726912	-1.98605	protein_coding
MAP3K15	-0.618304	0.790917	-3.53504	0.00436851	0.0726912	-1.98643	protein_coding
BRAF	0.564982	6.84112	3.53432	0.00437419	0.072734	-1.98768	protein_coding
TMEM176A	-0.783594	5.39345	-3.53316	0.00438335	0.0728098	-1.98971	protein_coding
TLE4	-1.24129	6.00468	-3.53191	0.00439316	0.0728894	-1.99187	protein_coding
UFC1	0.61584	6.69096	3.53122	0.00439869	0.072902	-1.99309	protein_coding
BOLA2-SMG1P6	0.849783	5.42655	3.53115	0.00439919	0.072902	-1.9932	protein_coding
DUSP2	-2.08653	3.6238	-3.53026	0.00440628	0.0729767	-1.99476	protein_coding
ARNT2	0.780437	5.23138	3.52807	0.00442371	0.073116	-1.99858	protein_coding
NCKIPSD	-1.27358	5.48132	-3.52796	0.00442454	0.073116	-1.99876	protein_coding
BAG5	0.75435	6.18309	3.5279	0.00442501	0.073116	-1.99886	protein_coding
MEF2D	-0.894926	6.59584	-3.52732	0.00442968	0.0731505	-1.99988	protein_coding
OTX1	0.897629	1.23417	3.52652	0.00443603	0.0731683	-2.00127	protein_coding
EPSTI1	-1.04328	3.03697	-3.52604	0.00443983	0.0731683	-2.0021	protein_coding
FAM114A2	-0.766515	4.54995	-3.52589	0.00444109	0.0731683	-2.00237	protein_coding
NCKAP1	0.604664	6.50728	3.52467	0.00445081	0.0732786	-2.00449	protein_coding
CD22	-1.37079	5.51873	-3.52125	0.00447836	0.0735682	-2.01046	protein_coding
WDR83	-0.840944	3.44311	-3.52066	0.00448312	0.073586	-2.01149	protein_coding
NCSTN	0.688993	6.41779	3.52046	0.00448467	0.073586	-2.01182	protein_coding
SRSF4	-0.674761	6.96836	-3.52015	0.00448724	0.073586	-2.01238	protein_coding
PPP1R16B	-1.39733	1.88356	-3.51929	0.00449419	0.0736574	-2.01387	protein_coding
ZNF675	1.56276	4.7304	3.51851	0.00450051	0.0736979	-2.01523	protein_coding
CCDC122	0.754368	3.66025	3.51762	0.00450774	0.0737514	-2.01679	protein_coding
PQBP1	-0.803439	6.39284	-3.51672	0.00451504	0.0738283	-2.01835	protein_coding
BTBD17	0.615442	1.06291	3.51608	0.00452025	0.0738707	-2.01947	protein_coding
CCDC6	0.858716	4.95396	3.51269	0.00454789	0.0741759	-2.02537	protein_coding
MRPL42	0.890598	4.95988	3.51266	0.00454818	0.0741759	-2.02543	protein_coding
LRRC8E	0.963012	2.25483	3.51163	0.00455659	0.0742504	-2.02722	protein_coding
STMN1	1.03761	7.95638	3.51126	0.00455964	0.0742574	-2.02786	protein_coding
SYT14	1.38913	1.974	3.51086	0.00456296	0.0742687	-2.02857	protein_coding
EEFSEC	-0.905631	4.38952	-3.50834	0.00458368	0.0745632	-2.03295	protein_coding
HASPIN	0.96583	2.04782	3.50713	0.00459371	0.0746834	-2.03506	protein_coding
AGRN	1.56004	6.11836	3.50621	0.0046013	0.0747639	-2.03666	protein_coding
BCAT2	-1.29332	5.51103	-3.50531	0.00460878	0.0748152	-2.03823	protein_coding
SELENOP	-1.59168	8.34157	-3.5052	0.00460974	0.0748152	-2.03844	protein_coding
MAP10	1.06277	3.78909	3.50453	0.00461531	0.0748198	-2.0396	protein_coding
CYP46A1	-1.10797	1.7068	-3.50354	0.00462351	0.0749098	-2.04132	protein_coding
JUND	-1.63966	8.48256	-3.50308	0.00462736	0.0749294	-2.04213	protein_coding
KLF11	-1.03578	4.7969	-3.50269	0.00463064	0.0749397	-2.04281	protein_coding
FNDC11	2.03383	2.55242	3.50229	0.00463398	0.0749508	-2.04351	protein_coding
AFF3	-1.12103	5.65268	-3.50181	0.00463798	0.0749728	-2.04434	protein_coding
JAM2	-1.62215	3.84354	-3.50068	0.00464745	0.0750829	-2.04631	protein_coding
SBK1	1.96817	2.56067	3.50034	0.00465026	0.0750855	-2.0469	protein_coding
SYNPO	-0.760084	6.74706	-3.49954	0.00465703	0.075152	-2.04831	protein_coding
HOXC8	-1.29168	1.48343	-3.49896	0.0046619	0.0751877	-2.04932	protein_coding
UBE2V1	1.05636	7.93097	3.49797	0.00467015	0.0752769	-2.05103	protein_coding
RAI2	-1.45291	5.77436	-3.49767	0.00467274	0.0752769	-2.05157	protein_coding
GJA8	1.72884	2.16998	3.49618	0.00468526	0.0754171	-2.05415	protein_coding
GPAT3	-1.43176	4.12709	-3.496	0.00468678	0.0754171	-2.05447	protein_coding
DAAM2	-1.19476	4.84066	-3.49272	0.00471457	0.0758213	-2.06018	protein_coding
ZMYND8	0.894473	5.99415	3.49228	0.00471839	0.0758397	-2.06097	protein_coding
ETS2	-1.54294	5.83988	-3.49161	0.00472405	0.0758875	-2.06213	protein_coding
ACTB	1.15347	12.5493	3.49011	0.00473685	0.07605	-2.06474	protein_coding
UXS1	0.679567	5.35258	3.48959	0.00474131	0.0760786	-2.06566	protein_coding
CEP170	0.877959	7.53625	3.48805	0.0047545	0.076142	-2.06834	protein_coding
EMILIN3	-1.4441	2.37783	-3.48722	0.00476159	0.076142	-2.06978	protein_coding
FOSL2	-1.79515	6.91543	-3.48714	0.00476232	0.076142	-2.06993	protein_coding
FGF10	-1.42958	2.84215	-3.48526	0.00477846	0.0762325	-2.0732	protein_coding
SHISA4	1.31883	4.81901	3.48523	0.00477869	0.0762325	-2.07325	protein_coding
DNAJB2	-0.653515	6.90995	-3.48502	0.00478051	0.0762325	-2.07362	protein_coding
NEBL	1.72	3.60451	3.4845	0.00478503	0.0762337	-2.07453	protein_coding
OXSR1	0.641348	4.25018	3.48439	0.00478597	0.0762337	-2.07472	protein_coding
EVA1C	-1.34129	4.74766	-3.48293	0.00479861	0.076392	-2.07727	protein_coding
RBBP7	-0.728466	6.76703	-3.48196	0.00480704	0.0764832	-2.07897	protein_coding
ZMYM2	0.822877	7.77545	3.48139	0.0048119	0.0764962	-2.07995	protein_coding
MORN1	-1.67445	4.07698	-3.48124	0.00481325	0.0764962	-2.08022	protein_coding
HAND2	-1.72118	3.72974	-3.48031	0.00482134	0.0765817	-2.08184	protein_coding
SH3YL1	0.771592	5.83464	3.47985	0.00482532	0.0765835	-2.08264	protein_coding
LYSMD3	-0.553859	4.6011	-3.47862	0.00483609	0.0766869	-2.0848	protein_coding
CTSW	-1.00338	1.60324	-3.47757	0.00484524	0.0767891	-2.08662	protein_coding
CUX2	2.27105	2.26394	3.47639	0.00485552	0.076896	-2.08867	protein_coding
CENPL	0.852291	2.54516	3.47563	0.00486223	0.076896	-2.09001	protein_coding
WDR86	1.66796	5.43493	3.4756	0.0048625	0.076896	-2.09006	protein_coding
CCNB3	0.756992	1.71188	3.47096	0.00490331	0.0773959	-2.09814	protein_coding
GHR	-1.1391	3.17796	-3.47065	0.0049061	0.0773959	-2.09869	protein_coding
SMYD2	1.14001	4.56206	3.47044	0.00490793	0.0773959	-2.09905	protein_coding
CEP83	0.765248	4.92419	3.47042	0.00490813	0.0773959	-2.09909	protein_coding
NEDD9	1.26471	5.62076	3.47001	0.00491175	0.07741	-2.09981	protein_coding
CES1	-1.11221	4.06247	-3.46945	0.00491677	0.077446	-2.10079	protein_coding
C1S	-1.18692	7.33865	-3.46881	0.00492242	0.0774744	-2.1019	protein_coding
HBA2	-3.53707	9.16243	-3.46863	0.00492405	0.0774744	-2.10222	protein_coding
SFSWAP	-0.594044	5.83686	-3.4679	0.0049305	0.0775095	-2.10349	protein_coding
HIPK3	-0.834098	7.26729	-3.46776	0.00493175	0.0775095	-2.10374	protein_coding
CROCC	-0.953105	4.95677	-3.46737	0.0049352	0.0775208	-2.10441	protein_coding
C3orf67	1.12089	2.43368	3.4665	0.00494301	0.0775792	-2.10594	protein_coding
HBA1	-3.80552	8.48918	-3.46565	0.00495057	0.0775792	-2.10742	protein_coding
UBXN1	-0.476278	7.32194	-3.46557	0.00495125	0.0775792	-2.10755	protein_coding
AIP	-0.751565	5.46748	-3.4652	0.00495463	0.0775792	-2.10821	protein_coding
PLSCR4	-1.15405	5.30396	-3.46478	0.00495839	0.0775792	-2.10894	protein_coding
HEATR1	0.680969	5.52696	3.46477	0.00495845	0.0775792	-2.10896	protein_coding
PRELID3A	-1.01201	2.30619	-3.4645	0.00496088	0.0775792	-2.10943	protein_coding
KMO	1.1947	1.51548	3.46399	0.00496542	0.0775792	-2.11031	protein_coding
C10orf53	0.879831	1.10105	3.46389	0.00496632	0.0775792	-2.11049	protein_coding
LRRC27	0.594251	4.38134	3.46302	0.00497416	0.0776589	-2.11201	protein_coding
KIF2C	0.964773	2.24761	3.46234	0.00498026	0.0776685	-2.1132	protein_coding
PTGFR	-1.14143	3.67129	-3.4616	0.00498694	0.0777298	-2.11449	protein_coding
CLDN4	2.6807	4.91599	3.46118	0.00499069	0.0777454	-2.11522	protein_coding
AC012651.1	-1.17277	2.65355	-3.45904	0.00500997	0.0779626	-2.11895	protein_coding
GGPS1	0.762931	4.56957	3.45903	0.00501013	0.0779626	-2.11898	protein_coding
EDEM1	-0.873733	5.16019	-3.45824	0.0050172	0.0780244	-2.12034	protein_coding
GIGYF1	-0.829467	5.49332	-3.45798	0.00501961	0.0780244	-2.12081	protein_coding
ANKRD29	-1.6637	3.63283	-3.45692	0.00502926	0.0780886	-2.12266	protein_coding
RFTN2	-1.59513	3.31037	-3.45621	0.00503566	0.0781452	-2.12389	protein_coding
C6	-1.69855	2.30984	-3.45557	0.00504151	0.0781931	-2.12501	protein_coding
CCHCR1	-0.650577	4.78948	-3.45402	0.00505564	0.0782836	-2.12772	protein_coding
GPR27	-0.962726	1.74181	-3.45248	0.00506966	0.0783923	-2.1304	protein_coding
HES7	-1.28253	1.4569	-3.45236	0.00507084	0.0783923	-2.13062	protein_coding
CYP4F12	-1.67062	3.39874	-3.45234	0.00507096	0.0783923	-2.13064	protein_coding
NIPA1	0.937428	2.04389	3.45143	0.00507933	0.0784788	-2.13224	protein_coding
TAS2R30	1.22516	5.69673	3.45054	0.00508752	0.0785625	-2.1338	protein_coding
HS3ST1	-1.18411	3.46963	-3.44904	0.00510129	0.0786699	-2.13641	protein_coding
ZNF541	-1.43584	2.0713	-3.44882	0.00510334	0.0786699	-2.1368	protein_coding
CKAP4	0.924902	5.35019	3.44858	0.00510558	0.0786699	-2.13722	protein_coding
TAOK1	0.562432	6.6554	3.44796	0.0051113	0.0787	-2.1383	protein_coding
FRRS1L	-1.77761	2.72063	-3.44746	0.00511588	0.0787	-2.13917	protein_coding
R3HCC1L	0.796254	4.76286	3.44667	0.00512318	0.0787696	-2.14055	protein_coding
PCDH7	1.82201	6.27266	3.44615	0.00512804	0.0787918	-2.14146	protein_coding
NECTIN4	1.13673	2.04369	3.44591	0.00513019	0.0787918	-2.14187	protein_coding
DNA2	1.33317	4.33901	3.44511	0.00513766	0.0788638	-2.14327	protein_coding
CCDC88B	-1.06307	3.15013	-3.44392	0.00514869	0.0789474	-2.14535	protein_coding
HERC5	-1.15544	3.27871	-3.44343	0.00515321	0.0789741	-2.1462	protein_coding
KIAA1841	0.781336	3.78826	3.44249	0.00516199	0.0790231	-2.14784	protein_coding
HVCN1	-1.2548	2.74935	-3.44101	0.00517585	0.0791638	-2.15043	protein_coding
ARHGAP23	-0.960339	6.08891	-3.4409	0.00517687	0.0791638	-2.15062	protein_coding
HEXIM1	-0.579365	4.5336	-3.44029	0.00518254	0.0791665	-2.15168	protein_coding
TWIST2	-2.03956	4.00894	-3.43878	0.00519674	0.0793058	-2.15432	protein_coding
GBE1	0.499298	4.20124	3.43872	0.00519726	0.0793058	-2.15442	protein_coding
SLC15A3	-1.38	5.47792	-3.43774	0.00520651	0.0794041	-2.15614	protein_coding
NREP	1.43069	6.30743	3.43674	0.00521589	0.0794695	-2.15788	protein_coding
SYT15	-1.47364	1.5929	-3.43637	0.0052194	0.0794695	-2.15853	protein_coding
POSTN	1.65566	5.06008	3.43637	0.00521941	0.0794695	-2.15853	protein_coding
SETDB1	0.917382	6.32457	3.436	0.00522291	0.0794695	-2.15918	protein_coding
CALHM2	-1.32707	4.61878	-3.43538	0.00522877	0.0794695	-2.16026	protein_coding
NDC80	1.13412	2.00041	3.43507	0.00523164	0.0794695	-2.16079	protein_coding
AFAP1L1	-1.13451	3.64827	-3.43491	0.00523324	0.0794695	-2.16109	protein_coding
AQP12A	1.77624	1.31067	3.43399	0.00524187	0.0795579	-2.16268	protein_coding
COPS7B	1.01478	5.06018	3.4327	0.00525413	0.0797012	-2.16494	protein_coding
PAF1	-0.716846	5.30984	-3.43223	0.00525858	0.079726	-2.16575	protein_coding
FBXO6	-0.929844	2.87383	-3.43191	0.00526165	0.0797299	-2.16632	protein_coding
FCGR3A	1.22591	2.54963	3.43087	0.00527153	0.0798099	-2.16813	protein_coding
KBTBD4	-0.793389	4.43814	-3.43062	0.00527393	0.0798099	-2.16857	protein_coding
HOXA11	2.17199	2.27773	3.43032	0.0052768	0.0798099	-2.1691	protein_coding
BCCIP	0.599066	5.71472	3.43017	0.0052782	0.0798099	-2.16935	protein_coding
GLB1L3	1.15507	1.11706	3.42938	0.00528573	0.0798812	-2.17073	protein_coding
POMC	1.2951	1.70127	3.42894	0.00528997	0.0799026	-2.17151	protein_coding
GZMM	-0.739045	1.07793	-3.42811	0.00529793	0.0799407	-2.17296	protein_coding
UGT1A3	1.51427	1.3577	3.42792	0.00529972	0.0799407	-2.17329	protein_coding
NOS1AP	1.61833	4.15259	3.42706	0.00530794	0.0799969	-2.17478	protein_coding
GADD45B	-1.58996	5.21004	-3.42676	0.00531082	0.0799969	-2.17531	protein_coding
ECE1	-0.843001	7.23677	-3.42608	0.00531736	0.0799969	-2.1765	protein_coding
ATP12A	1.3714	1.06348	3.42574	0.00532066	0.0799969	-2.17709	protein_coding
ZNF605	1.04366	5.00531	3.42564	0.00532164	0.0799969	-2.17727	protein_coding
C1R	-1.01416	7.55327	-3.42465	0.00533111	0.0800968	-2.17899	protein_coding
BIN1	-1.57507	5.21015	-3.42367	0.0053406	0.0801641	-2.18071	protein_coding
EPHX2	-1.20622	4.81747	-3.4236	0.00534125	0.0801641	-2.18083	protein_coding
ZNF730	1.03189	2.89266	3.42265	0.00535051	0.0801796	-2.1825	protein_coding
IPO7	0.766179	6.02377	3.42258	0.00535117	0.0801796	-2.18262	protein_coding
LIMD2	1.03123	4.04045	3.42243	0.00535259	0.0801796	-2.18287	protein_coding
SORCS3	-1.25965	1.24413	-3.42233	0.00535361	0.0801796	-2.18306	protein_coding
AC011498.4	-1.14576	1.53663	-3.42095	0.00536694	0.0802943	-2.18546	protein_coding
INSYN2B	-0.679457	0.99017	-3.42064	0.00536996	0.0802971	-2.18601	protein_coding
LSAMP	-1.09988	2.49602	-3.41948	0.00538125	0.0803969	-2.18803	protein_coding
SSX2IP	0.808924	4.35234	3.41916	0.00538436	0.0803969	-2.18859	protein_coding
TFAP2E	-0.8237	1.94551	-3.41908	0.00538515	0.0803969	-2.18873	protein_coding
POLR2B	0.697947	5.66695	3.41851	0.00539071	0.0804375	-2.18973	protein_coding
BET1L	-0.873797	5.39512	-3.41791	0.00539647	0.080481	-2.19076	protein_coding
CCT5	0.662282	6.05564	3.41696	0.00540584	0.0804935	-2.19244	protein_coding
SPATC1L	-0.740014	3.9829	-3.41411	0.00543377	0.0807824	-2.19741	protein_coding
TRMT1	-0.994112	6.11904	-3.41401	0.00543468	0.0807824	-2.19758	protein_coding
LPAR3	-0.839413	2.2672	-3.41397	0.00543506	0.0807824	-2.19765	protein_coding
ST8SIA2	1.12543	1.67044	3.41322	0.00544249	0.0807824	-2.19896	protein_coding
SEC61A2	0.881783	4.84106	3.41282	0.00544638	0.0807824	-2.19965	protein_coding
PRKG1	-0.997006	5.03241	-3.41268	0.00544779	0.0807824	-2.1999	protein_coding
HIST1H2AD	2.11035	5.53169	3.41263	0.00544828	0.0807824	-2.19999	protein_coding
SKA1	0.736086	0.943072	3.41236	0.00545091	0.0807824	-2.20046	protein_coding
SOCS4	0.527879	3.70977	3.4119	0.00545554	0.0808088	-2.20128	protein_coding
SLC35F5	0.55262	6.55035	3.41116	0.00546282	0.0808454	-2.20257	protein_coding
RALGDS	-0.93608	5.77004	-3.41107	0.00546372	0.0808454	-2.20273	protein_coding
FH	0.870865	4.77098	3.40964	0.00547781	0.0810115	-2.20521	protein_coding
AL022318.4	-1.75093	2.1564	-3.40543	0.00551967	0.081588	-2.21256	protein_coding
COL11A2	1.21033	2.55883	3.40479	0.00552614	0.081641	-2.2137	protein_coding
ZNF3	0.67051	6.5079	3.40383	0.00553575	0.0817345	-2.21537	protein_coding
TCP11L1	-0.548606	4.96658	-3.40358	0.00553824	0.0817345	-2.21581	protein_coding
FLT4	-1.25565	3.26596	-3.40328	0.00554121	0.0817357	-2.21633	protein_coding
DEGS1	0.762561	5.99782	3.40263	0.00554772	0.0817881	-2.21746	protein_coding
ZNF561	0.581788	6.06165	3.40202	0.00555386	0.0817881	-2.21853	protein_coding
LDHAL6A	-0.48543	0.539227	-3.40174	0.00555671	0.0817881	-2.21902	protein_coding
NUDT14	0.762293	3.6254	3.40167	0.00555737	0.0817881	-2.21914	protein_coding
DOCK3	-0.88065	1.73682	-3.40123	0.00556179	0.0817881	-2.21991	protein_coding
TNNC2	-0.886013	1.1125	-3.4012	0.00556209	0.0817881	-2.21996	protein_coding
GTPBP4	0.84984	4.54254	3.39985	0.00557571	0.0819459	-2.22232	protein_coding
CDO1	-1.22052	1.85733	-3.39886	0.00558575	0.0820084	-2.22406	protein_coding
DDAH2	-0.681877	6.2406	-3.39796	0.00559478	0.082086	-2.22562	protein_coding
LRRC8B	0.818602	3.9604	3.39734	0.00560111	0.082086	-2.22671	protein_coding
SRPK1	0.792894	5.80688	3.39721	0.00560244	0.082086	-2.22694	protein_coding
CENPS-CORT	1.75635	2.51156	3.3971	0.00560356	0.082086	-2.22713	protein_coding
CXCL16	1.07753	5.22279	3.39664	0.00560821	0.082086	-2.22793	protein_coding
DARS2	1.0454	3.92502	3.39551	0.00561964	0.0821698	-2.2299	protein_coding
C3orf70	-0.808896	1.62311	-3.395	0.00562489	0.0821698	-2.2308	protein_coding
CLCN6	-1.30161	3.82399	-3.39491	0.00562577	0.0821698	-2.23095	protein_coding
INS	0.756301	0.603667	3.39413	0.00563373	0.0822437	-2.23232	protein_coding
CAVIN4	0.764065	2.22207	3.39335	0.0056417	0.0823177	-2.23368	protein_coding
FBXO2	-0.847257	2.08943	-3.39294	0.00564591	0.0823367	-2.2344	protein_coding
ADAMTS10	-1.37021	6.15155	-3.39253	0.00565002	0.0823541	-2.2351	protein_coding
CAVIN3	-1.32845	4.48635	-3.39185	0.00565702	0.0824138	-2.2363	protein_coding
S100A1	2.56265	4.3424	3.39098	0.00566598	0.0824684	-2.23783	protein_coding
PARP16	-1.45229	2.56606	-3.39074	0.00566836	0.0824684	-2.23823	protein_coding
TGIF2-RAB5IF	1.96915	3.47851	3.39063	0.0056695	0.0824684	-2.23843	protein_coding
PTK6	1.11154	1.29908	3.3901	0.00567498	0.0825057	-2.23936	protein_coding
BTBD19	-1.08349	5.18288	-3.38947	0.00568147	0.0825577	-2.24046	protein_coding
G0S2	-1.70577	3.15013	-3.38862	0.00569014	0.0825989	-2.24194	protein_coding
RMDN3	-0.669462	4.88791	-3.38743	0.00570247	0.0827354	-2.24403	protein_coding
ASPA	-1.66854	3.03635	-3.38661	0.00571097	0.0827926	-2.24546	protein_coding
TRMT2A	-0.767839	6.48658	-3.38648	0.00571225	0.0827926	-2.24568	protein_coding
FBXO7	-1.01881	6.29047	-3.38299	0.00574849	0.0832327	-2.25179	protein_coding
ECM2	-1.27398	5.62277	-3.3827	0.0057515	0.0832337	-2.25229	protein_coding
TMEM117	1.08256	4.55896	3.38182	0.00576064	0.0832488	-2.25382	protein_coding
RUNX1T1	-1.19711	5.57914	-3.38164	0.00576253	0.0832488	-2.25414	protein_coding
UGT8	1.65177	3.15962	3.38163	0.00576266	0.0832488	-2.25416	protein_coding
CEBPD	-2.04561	5.57326	-3.38147	0.0057643	0.0832488	-2.25444	protein_coding
SDHC	1.00473	6.03825	3.37991	0.00578066	0.0833999	-2.25717	protein_coding
SLC38A1	1.28137	5.69258	3.37831	0.00579739	0.0835988	-2.25996	protein_coding
D2HGDH	-0.810698	6.71505	-3.37799	0.00580071	0.083604	-2.26052	protein_coding
TARS	0.611028	6.08272	3.37636	0.00581786	0.083766	-2.26337	protein_coding
AXL	-1.43191	6.06931	-3.37602	0.00582146	0.0837752	-2.26396	protein_coding
THAP7	-0.757835	4.98452	-3.37477	0.00583465	0.0838798	-2.26615	protein_coding
ASF1B	1.22131	2.34945	3.37333	0.00584988	0.084056	-2.26866	protein_coding
PCDHAC2	1.77347	6.86719	3.3723	0.00586084	0.0841255	-2.27047	protein_coding
HIST2H2AA3	1.67843	3.31226	3.37229	0.0058609	0.0841255	-2.27048	protein_coding
ALDH18A1	0.873565	5.50619	3.37201	0.00586391	0.0841255	-2.27097	protein_coding
GALNT17	-1.90962	3.56224	-3.3715	0.00586931	0.0841255	-2.27186	protein_coding
OVOL2	1.52354	2.62451	3.37148	0.00586956	0.0841255	-2.2719	protein_coding
SH3D19	-0.996788	6.81812	-3.37061	0.0058788	0.0841331	-2.27342	protein_coding
TGFBR3	-1.93292	6.16564	-3.37059	0.00587901	0.0841331	-2.27346	protein_coding
KRTAP5-3	1.49999	1.22329	3.37022	0.00588295	0.084147	-2.2741	protein_coding
TIAL1	0.713062	6.94935	3.36967	0.0058888	0.0841882	-2.27506	protein_coding
CCN6	0.794813	1.85016	3.3686	0.00590028	0.0843097	-2.27694	protein_coding
SIN3B	-0.712032	5.93863	-3.36786	0.0059082	0.0843446	-2.27824	protein_coding
AGAP3	-0.768144	6.88006	-3.36781	0.00590868	0.0843446	-2.27832	protein_coding
LRRC8D	0.918051	4.52452	3.36627	0.00592519	0.0845331	-2.28101	protein_coding
PLEKHG4	-1.29909	3.21449	-3.36602	0.00592785	0.0845331	-2.28144	protein_coding
ADRB3	-2.17742	2.70215	-3.36567	0.00593163	0.0845443	-2.28206	protein_coding
REM1	-0.992622	2.20564	-3.36442	0.00594504	0.084626	-2.28424	protein_coding
COQ10A	0.792251	3.63883	3.36427	0.0059467	0.084626	-2.28451	protein_coding
PDPN	-1.54864	3.56638	-3.36425	0.00594696	0.084626	-2.28455	protein_coding
PRKACA	-1.25316	6.21171	-3.36403	0.00594931	0.084626	-2.28493	protein_coding
TIA1	1.02694	8.59928	3.36305	0.00595981	0.0847329	-2.28663	protein_coding
HSPB7	-1.61751	4.30507	-3.36125	0.00597932	0.0849676	-2.28979	protein_coding
CD302	-1.4959	2.48538	-3.3608	0.00598421	0.0849944	-2.29057	protein_coding
C20orf27	-1.34017	2.73596	-3.36027	0.00598996	0.0850334	-2.2915	protein_coding
BNIPL	1.62262	3.05116	3.35988	0.00599415	0.0850502	-2.29217	protein_coding
SNAI3	0.724084	1.14566	3.35847	0.00600951	0.085224	-2.29464	protein_coding
BBS10	0.999537	4.34158	3.35812	0.00601331	0.085224	-2.29525	protein_coding
ANGPTL2	-1.4242	4.78998	-3.35793	0.00601542	0.085224	-2.29559	protein_coding
VWF	-0.895064	6.25545	-3.35757	0.00601929	0.0852361	-2.29621	protein_coding
TSPAN10	1.30038	2.00796	3.35671	0.0060287	0.0853073	-2.29772	protein_coding
HYI	-1.19645	5.10608	-3.35656	0.00603034	0.0853073	-2.29798	protein_coding
EMILIN2	-1.23999	4.39423	-3.35574	0.00603934	0.0853238	-2.29942	protein_coding
SPTLC2	0.814819	5.71169	3.35293	0.00607011	0.0855997	-2.30433	protein_coding
STUB1	-0.823901	5.88687	-3.35244	0.0060755	0.0855997	-2.30518	protein_coding
USP6NL	0.814412	4.72622	3.35209	0.00607938	0.0855997	-2.3058	protein_coding
ADORA2A	-1.47893	2.41612	-3.35192	0.00608128	0.0855997	-2.3061	protein_coding
SIMC1	-1.20348	5.84618	-3.35189	0.00608165	0.0855997	-2.30616	protein_coding
IRS1	-1.56074	5.09785	-3.35165	0.00608426	0.0855997	-2.30657	protein_coding
TRNT1	0.706349	4.85218	3.35054	0.00609652	0.0856871	-2.30851	protein_coding
GSDMA	0.988292	1.11277	3.34913	0.00611212	0.0858638	-2.31098	protein_coding
KCNC4	-0.7995	4.06078	-3.34812	0.00612326	0.0859776	-2.31274	protein_coding
BIRC5	1.31969	3.52326	3.34709	0.00613475	0.0860962	-2.31454	protein_coding
FAM210B	-1.20364	3.54141	-3.34659	0.00614028	0.0861312	-2.31541	protein_coding
MAGI1	0.972184	4.9994	3.34628	0.00614373	0.0861369	-2.31596	protein_coding
VPS45	0.865818	5.85728	3.34582	0.00614891	0.0861668	-2.31677	protein_coding
ZCCHC24	-1.63206	5.13682	-3.34396	0.00616965	0.0863597	-2.32002	protein_coding
CTIF	-1.33233	5.29694	-3.34349	0.00617486	0.0863597	-2.32083	protein_coding
UBL4A	-1.17169	4.39343	-3.34294	0.00618104	0.0864033	-2.3218	protein_coding
ERI3	-0.747374	5.29269	-3.34249	0.0061861	0.0864314	-2.32259	protein_coding
HLA-DRB5	-0.875468	1.96679	-3.34187	0.00619309	0.0864864	-2.32367	protein_coding
GTF2I	0.858285	7.16197	3.34149	0.00619737	0.0865035	-2.32434	protein_coding
TSG101	0.673427	6.2056	3.34116	0.00620103	0.0865121	-2.32491	protein_coding
SEMA6A	1.22948	6.65792	3.34076	0.00620552	0.086532	-2.32561	protein_coding
C4orf3	-1.20466	3.7836	-3.3387	0.00622872	0.0868128	-2.32921	protein_coding
NOSTRIN	-1.12277	2.68731	-3.33759	0.00624134	0.0869031	-2.33116	protein_coding
CUL4B	-0.646861	5.7765	-3.33661	0.00625238	0.0870141	-2.33287	protein_coding
STK16	0.745141	4.28787	3.3359	0.00626042	0.0870404	-2.3341	protein_coding
FAAH2	1.46101	2.95632	3.33399	0.00628219	0.0872805	-2.33745	protein_coding
RNASE1	-0.835478	6.72108	-3.33384	0.00628385	0.0872805	-2.33771	protein_coding
HSD17B7	0.803561	3.82137	3.33346	0.00628816	0.0872976	-2.33837	protein_coding
ANKRD65	-0.910151	2.98082	-3.33273	0.00629656	0.0873713	-2.33966	protein_coding
APH1A	0.619669	7.14093	3.33179	0.00630725	0.0874512	-2.34129	protein_coding
SEC11C	0.8274	4.36771	3.33168	0.00630849	0.0874512	-2.34148	protein_coding
FHL2	-1.68564	5.74166	-3.33062	0.0063207	0.0875776	-2.34335	protein_coding
RPS6KA5	-1.00501	4.2632	-3.33006	0.00632712	0.0876237	-2.34433	protein_coding
SLC2A1	0.884877	4.63913	3.32796	0.00635119	0.087914	-2.34799	protein_coding
EXO1	0.717637	1.81893	3.32732	0.00635859	0.0879734	-2.34911	protein_coding
IGDCC4	-1.42174	3.3171	-3.32622	0.0063713	0.0881062	-2.35104	protein_coding
ITPRIP	-1.29957	5.16455	-3.32583	0.00637577	0.088125	-2.35171	protein_coding
AARS2	-1.0946	3.5815	-3.32528	0.00638219	0.0881487	-2.35268	protein_coding
VPS72	0.690214	6.59391	3.32515	0.00638371	0.0881487	-2.35291	protein_coding
ZNF784	-0.890068	2.86525	-3.32478	0.00638796	0.0881644	-2.35355	protein_coding
EFL1	0.753929	4.89424	3.32434	0.00639307	0.0881752	-2.35433	protein_coding
SLC25A28	-0.616391	6.30095	-3.32418	0.00639497	0.0881752	-2.35461	protein_coding
NBPF10	-1.21007	4.13108	-3.32368	0.00640076	0.0882121	-2.35548	protein_coding
DNAJC22	0.845359	2.28145	3.3232	0.00640636	0.0882464	-2.35633	protein_coding
TSNAX	0.774642	4.85237	3.32287	0.00641015	0.0882481	-2.3569	protein_coding
REXO1	-0.981219	5.36324	-3.32253	0.0064141	0.0882481	-2.35749	protein_coding
ANP32A	0.596916	7.42101	3.32222	0.00641772	0.0882481	-2.35804	protein_coding
MAP4K2	-0.863436	3.7849	-3.32211	0.00641895	0.0882481	-2.35822	protein_coding
PROSER1	1.27172	5.78916	3.32123	0.00642926	0.0883469	-2.35977	protein_coding
IVD	-0.839992	5.78686	-3.32037	0.0064393	0.0884421	-2.36127	protein_coding
CLDN7	2.18516	5.17128	3.319	0.00645527	0.0885754	-2.36366	protein_coding
TMEM70	-0.863691	4.24731	-3.3182	0.00646462	0.0886608	-2.36506	protein_coding
ANP32E	0.817252	4.8764	3.3176	0.00647168	0.0887146	-2.36611	protein_coding
TERT	1.12555	1.25336	3.31559	0.00649541	0.0888598	-2.36964	protein_coding
INPP5A	-1.21156	4.36959	-3.31521	0.00649979	0.0888598	-2.37029	protein_coding
SGMS2	0.984389	4.52409	3.3151	0.0065011	0.0888598	-2.37048	protein_coding
TP53BP2	0.940042	6.95553	3.31443	0.00650904	0.0889209	-2.37166	protein_coding
OR52N4	-1.23354	2.48206	-3.31416	0.00651229	0.0889209	-2.37214	protein_coding
DERA	1.13745	3.28391	3.31393	0.00651498	0.0889209	-2.37254	protein_coding
CARMIL3	0.769255	1.7975	3.31116	0.00654775	0.0892172	-2.37738	protein_coding
SLC35B1	1.35141	4.69329	3.31087	0.00655124	0.0892172	-2.37789	protein_coding
LONP1	-0.932407	5.51631	-3.31077	0.00655239	0.0892172	-2.37806	protein_coding
TBC1D10A	-1.37792	4.62575	-3.31077	0.00655244	0.0892172	-2.37807	protein_coding
ST6GAL1	1.05491	6.64275	3.30957	0.00656675	0.089369	-2.38017	protein_coding
BPNT1	0.790799	3.92612	3.30832	0.00658157	0.0894463	-2.38234	protein_coding
LAMC2	1.67101	3.8164	3.30829	0.0065819	0.0894463	-2.38239	protein_coding
CDH4	1.34011	1.31539	3.30732	0.00659361	0.089553	-2.3841	protein_coding
MPPED1	-0.952928	0.932446	-3.30702	0.00659717	0.089553	-2.38462	protein_coding
RPRD1A	0.428532	5.01992	3.30658	0.0066024	0.089553	-2.38539	protein_coding
HERPUD2	-0.993853	5.22568	-3.30602	0.00660911	0.089601	-2.38637	protein_coding
PTGFRN	0.712932	5.653	3.30393	0.00663422	0.0898984	-2.39002	protein_coding
SKI	-0.826714	6.95181	-3.30266	0.0066495	0.0900624	-2.39224	protein_coding
KLHL33	-0.77882	1.92654	-3.30218	0.00665535	0.0900985	-2.39309	protein_coding
AMMECR1	-1.37142	3.16324	-3.30176	0.00666047	0.0901248	-2.39383	protein_coding
CYGB	-1.39357	3.94418	-3.30104	0.0066691	0.0901554	-2.39508	protein_coding
CKS2	1.4934	2.38069	3.2998	0.00668415	0.0902467	-2.39725	protein_coding
ERI2	0.895941	5.62298	3.29959	0.00668671	0.0902467	-2.39762	protein_coding
SNRNP70	-0.923367	7.49248	-3.29947	0.00668819	0.0902467	-2.39783	protein_coding
CDKL1	-1.44782	4.70297	-3.29899	0.00669399	0.0902467	-2.39867	protein_coding
METTL5	0.721508	4.40205	3.29887	0.0066954	0.0902467	-2.39887	protein_coding
UHRF1	1.18808	2.50845	3.29852	0.00669969	0.0902467	-2.39949	protein_coding
FOXD4L4	1.31108	1.91704	3.29833	0.00670199	0.0902467	-2.39982	protein_coding
PF4	-1.68871	1.57094	-3.29812	0.00670453	0.0902467	-2.40018	protein_coding
XYLB	-1.54029	2.57166	-3.29708	0.00671722	0.0903431	-2.402	protein_coding
FAM171B	-0.916043	4.1775	-3.29666	0.00672235	0.0903431	-2.40274	protein_coding
PKM	0.854728	7.56734	3.29649	0.00672441	0.0903431	-2.40304	protein_coding
RAB5A	0.762574	5.78223	3.29622	0.00672774	0.0903431	-2.40351	protein_coding
SFTA3	1.81567	1.72782	3.29597	0.00673083	0.0903431	-2.40396	protein_coding
ITIH3	-1.05551	2.83938	-3.29457	0.0067479	0.0904938	-2.4064	protein_coding
CIRBP	-1.13247	8.29637	-3.29427	0.00675165	0.0904938	-2.40693	protein_coding
ZNF516	-1.28131	6.54801	-3.29383	0.00675701	0.0905228	-2.4077	protein_coding
CD99L2	-0.858143	4.88552	-3.29332	0.00676325	0.0905326	-2.40859	protein_coding
AGTPBP1	0.466191	4.22748	3.29289	0.00676851	0.0905326	-2.40933	protein_coding
C6orf47	-0.51434	3.26958	-3.29288	0.00676861	0.0905326	-2.40935	protein_coding
CCNB2	1.09862	2.79279	3.29273	0.00677052	0.0905326	-2.40962	protein_coding
SCNN1G	1.00111	1.20618	3.2914	0.00678691	0.0906507	-2.41195	protein_coding
PCDHB6	1.32136	4.06729	3.29102	0.00679148	0.0906507	-2.4126	protein_coding
CAPN2	-1.01017	6.35582	-3.29097	0.00679216	0.0906507	-2.4127	protein_coding
HIP1R	1.42527	4.90269	3.2901	0.00680285	0.0907506	-2.41421	protein_coding
MAPK12	-1.15782	3.61181	-3.28951	0.0068102	0.0908058	-2.41525	protein_coding
IRF6	1.38784	4.10546	3.28884	0.00681844	0.0908595	-2.41642	protein_coding
ESM1	1.17373	1.31273	3.28838	0.00682416	0.0908637	-2.41723	protein_coding
RHOBTB3	-1.2947	6.82494	-3.28772	0.00683235	0.090902	-2.41838	protein_coding
EGLN2	-0.766831	6.72779	-3.28763	0.00683346	0.090902	-2.41854	protein_coding
SYTL4	-1.47909	4.81448	-3.28735	0.00683694	0.0909057	-2.41903	protein_coding
PPT2-EGFL8	-1.25036	4.40897	-3.28656	0.00684674	0.0909625	-2.42041	protein_coding
LCE1A	1.41762	1.2617	3.28649	0.00684764	0.0909625	-2.42053	protein_coding
SLC5A3	0.992306	6.00903	3.28491	0.00686729	0.0911808	-2.4233	protein_coding
DCTN5	0.568347	5.45179	3.28457	0.00687158	0.0911949	-2.4239	protein_coding
ZNF483	-1.12727	6.06385	-3.28419	0.00687631	0.0912149	-2.42456	protein_coding
PRIMA1	-1.2906	1.37501	-3.28353	0.00688447	0.0912531	-2.4257	protein_coding
NTN4	-1.27193	5.06872	-3.28232	0.00689974	0.0913634	-2.42784	protein_coding
DHX32	0.980793	5.0604	3.28226	0.00690041	0.0913634	-2.42793	protein_coding
KAT2B	-1.24473	4.43409	-3.28171	0.00690728	0.0914117	-2.42889	protein_coding
AURKB	1.34981	3.23426	3.28132	0.00691218	0.0914339	-2.42957	protein_coding
RASIP1	-1.19564	3.75014	-3.28001	0.00692872	0.0915433	-2.43187	protein_coding
DENND2C	-0.955658	3.17817	-3.27979	0.00693148	0.0915433	-2.43226	protein_coding
CNBP	-0.652187	6.64414	-3.27945	0.00693571	0.0915433	-2.43285	protein_coding
COL11A1	2.31447	3.19968	3.27939	0.00693646	0.0915433	-2.43295	protein_coding
TMEM158	1.41894	2.44449	3.27938	0.00693662	0.0915433	-2.43297	protein_coding
CDIP1	-1.39749	4.46607	-3.27895	0.00694204	0.0915722	-2.43373	protein_coding
PIGM	0.779891	3.35523	3.27771	0.00695769	0.0916522	-2.43589	protein_coding
LGALS7B	1.04753	1.4638	3.27742	0.00696137	0.0916522	-2.4364	protein_coding
TMEM209	0.82843	5.39629	3.27732	0.00696257	0.0916522	-2.43657	protein_coding
PCDHB3	1.3828	4.84279	3.27719	0.00696429	0.0916522	-2.43681	protein_coding
OVOL1	1.23704	1.37932	3.27676	0.00696964	0.0916801	-2.43755	protein_coding
EBF4	-1.4279	4.95389	-3.2749	0.00699329	0.0919484	-2.44081	protein_coding
CNGA3	0.934957	1.6862	3.27449	0.00699849	0.0919741	-2.44153	protein_coding
SIGLEC11	-2.82959	2.85584	-3.27202	0.00702996	0.0923449	-2.44585	protein_coding
CFAP206	0.808304	1.66793	3.27106	0.00704223	0.0924626	-2.44753	protein_coding
BRIX1	0.787273	4.24771	3.2706	0.00704806	0.0924626	-2.44833	protein_coding
IQGAP3	1.09192	2.39671	3.27055	0.00704872	0.0924626	-2.44841	protein_coding
UNC79	1.05274	2.14941	3.26987	0.00705745	0.0924933	-2.44961	protein_coding
GGTLC3	1.5374	1.06401	3.26961	0.00706086	0.0924933	-2.45007	protein_coding
MGME1	0.949046	3.69831	3.26678	0.00709714	0.0928397	-2.45501	protein_coding
ZBTB20	-1.27763	7.04504	-3.26567	0.00711148	0.0929415	-2.45695	protein_coding
SLC16A2	-1.10553	3.22167	-3.26529	0.0071164	0.0929629	-2.45762	protein_coding
MSLN	-1.6368	2.991	-3.26473	0.00712368	0.0930063	-2.4586	protein_coding
GNG7	-1.27228	2.54862	-3.26453	0.00712629	0.0930063	-2.45896	protein_coding
GDNF	1.81128	3.20642	3.26366	0.0071375	0.0931096	-2.46047	protein_coding
GALNT14	1.38999	3.39185	3.26284	0.00714812	0.093192	-2.4619	protein_coding
PINK1	-1.17943	4.6495	-3.26267	0.00715039	0.093192	-2.46221	protein_coding
ZNF783	-1.5132	3.96665	-3.26239	0.007154	0.0931961	-2.46269	protein_coding
LAMA1	1.31751	3.75474	3.26146	0.00716617	0.0933118	-2.46433	protein_coding
CLUL1	1.08768	2.81341	3.26081	0.00717455	0.0933359	-2.46546	protein_coding
TPCN2	-1.36466	3.72153	-3.26076	0.00717529	0.0933359	-2.46556	protein_coding
TRH	-1.30311	2.30716	-3.26056	0.00717791	0.0933359	-2.46591	protein_coding
GMCL1	0.929843	4.37084	3.25981	0.00718765	0.093368	-2.46721	protein_coding
C15orf65	0.939106	2.23195	3.2597	0.00718903	0.093368	-2.4674	protein_coding
TTLL11	-0.789556	4.42405	-3.25947	0.00719211	0.093368	-2.46781	protein_coding
C6orf132	1.78399	3.45928	3.25936	0.00719356	0.093368	-2.468	protein_coding
EDARADD	1.04915	2.16391	3.25845	0.00720539	0.0934744	-2.46959	protein_coding
STAT5B	-1.11789	7.01864	-3.25758	0.00721681	0.0935411	-2.47111	protein_coding
CDCA2	0.940383	2.65249	3.25656	0.0072302	0.093629	-2.4729	protein_coding
RBM8A	0.622587	7.18471	3.25607	0.0072367	0.0936703	-2.47376	protein_coding
SGPP2	1.22291	2.02451	3.25538	0.00724576	0.0937448	-2.47497	protein_coding
ZSCAN18	-0.608247	6.414	-3.25464	0.00725544	0.0938271	-2.47625	protein_coding
COLCA2	-1.14862	3.43166	-3.25419	0.00726144	0.0938618	-2.47705	protein_coding
C5orf15	0.683769	5.35727	3.25364	0.00726862	0.0939118	-2.478	protein_coding
SAMD15	1.12515	3.15973	3.25073	0.00730727	0.0943251	-2.4831	protein_coding
PLEKHH3	-1.11004	5.35158	-3.25023	0.00731381	0.0943252	-2.48396	protein_coding
ULK2	-0.816418	5.82856	-3.24964	0.00732165	0.0943387	-2.485	protein_coding
KCNJ16	1.50829	2.57205	3.24843	0.00733778	0.0945035	-2.48712	protein_coding
CMTM5	-0.68532	1.45816	-3.24784	0.00734568	0.0945044	-2.48815	protein_coding
APOBEC3H	0.958771	1.01992	3.24778	0.00734651	0.0945044	-2.48826	protein_coding
MAOA	-1.45804	3.60487	-3.24768	0.00734786	0.0945044	-2.48844	protein_coding
TNFRSF12A	2.03748	4.61563	3.24556	0.00737618	0.0947395	-2.49214	protein_coding
LYL1	-0.968346	2.34923	-3.24468	0.00738807	0.0947935	-2.49369	protein_coding
PSD2	0.889882	0.929263	3.24394	0.00739789	0.0947935	-2.49497	protein_coding
VWDE	0.974008	2.55151	3.24389	0.00739862	0.0947935	-2.49506	protein_coding
PLEKHM2	-1.34952	4.75474	-3.24375	0.00740046	0.0947935	-2.4953	protein_coding
PLPPR3	-0.722233	1.40408	-3.24284	0.00741275	0.0948907	-2.4969	protein_coding
MYL12A	0.877711	7.93133	3.24215	0.00742209	0.0949076	-2.49811	protein_coding
G3BP2	0.635848	5.45102	3.24161	0.00742933	0.0949122	-2.49905	protein_coding
FDXR	-0.99889	3.43994	-3.24157	0.00742983	0.0949122	-2.49912	protein_coding
MRVI1	-1.03544	5.39955	-3.24099	0.00743773	0.0949703	-2.50014	protein_coding
EPHX1	-0.90432	7.19303	-3.24033	0.00744671	0.095042	-2.5013	protein_coding
LSMEM2	-0.53369	0.395643	-3.23969	0.00745532	0.0950444	-2.50241	protein_coding
BLM	0.972446	3.17109	3.23961	0.00745645	0.0950444	-2.50256	protein_coding
BLVRA	-0.787315	5.23168	-3.23932	0.00746032	0.0950445	-2.50306	protein_coding
SENP1	0.859262	4.59284	3.23835	0.00747348	0.0951674	-2.50475	protein_coding
GALNT12	1.30662	2.56108	3.23812	0.00747669	0.0951674	-2.50517	protein_coding
GOLGA8A	-1.14688	7.09756	-3.23668	0.00749622	0.0953302	-2.50768	protein_coding
DCUN1D4	-0.638964	6.49707	-3.23629	0.00750158	0.0953556	-2.50837	protein_coding
ZNF396	0.788778	2.59161	3.23549	0.00751243	0.0954506	-2.50976	protein_coding
PLAGL1	-1.17688	5.15116	-3.23517	0.00751686	0.0954642	-2.51032	protein_coding
SAP30	-0.735838	3.10823	-3.23309	0.0075453	0.0957098	-2.51396	protein_coding
HSPBAP1	0.704114	4.47986	3.23265	0.00755136	0.0957098	-2.51473	protein_coding
CTU1	-1.05371	2.27417	-3.23251	0.00755333	0.0957098	-2.51498	protein_coding
HLA-B	-1.24244	5.86206	-3.23244	0.00755419	0.0957098	-2.51509	protein_coding
IFITM1	-0.91458	7.56704	-3.23237	0.00755519	0.0957098	-2.51522	protein_coding
TNFRSF1B	-1.50675	4.68583	-3.23226	0.0075567	0.0957098	-2.51541	protein_coding
HIST1H4L	2.39961	4.67519	3.23203	0.00755986	0.0957098	-2.51581	protein_coding
PPP1R1B	2.07357	3.09088	3.23161	0.00756561	0.0957398	-2.51655	protein_coding
GFRA3	-0.936647	0.996477	-3.23084	0.00757623	0.095791	-2.51789	protein_coding
SPAG16	0.53993	5.48586	3.23081	0.00757672	0.095791	-2.51796	protein_coding
CBX6	-1.1434	4.26825	-3.22997	0.00758821	0.095791	-2.51942	protein_coding
CCDC124	-0.558378	5.61921	-3.22968	0.0075922	0.095791	-2.51992	protein_coding
NRGN	-1.42234	2.00538	-3.22968	0.0075923	0.095791	-2.51993	protein_coding
DLX2	0.858981	1.27348	3.22894	0.00760246	0.095791	-2.52122	protein_coding
SLC6A12	1.33459	2.34368	3.22887	0.00760337	0.095791	-2.52134	protein_coding
MATK	-1.04134	1.9143	-3.22887	0.00760348	0.095791	-2.52135	protein_coding
PPP1R1A	-0.951749	3.45221	-3.2284	0.00760994	0.0957924	-2.52217	protein_coding
CDCA3	1.29922	3.06368	3.22837	0.00761036	0.0957924	-2.52222	protein_coding
GBP4	-1.41804	3.03625	-3.2267	0.00763355	0.0960178	-2.52515	protein_coding
NDUFAF3	-0.687039	5.81676	-3.22659	0.00763504	0.0960178	-2.52534	protein_coding
NCDN	-0.992532	4.78925	-3.22583	0.00764552	0.0960431	-2.52665	protein_coding
UBE2L6	-0.856387	6.38517	-3.22576	0.0076465	0.0960431	-2.52678	protein_coding
ZBTB46	-1.23577	4.52104	-3.22571	0.00764723	0.0960431	-2.52687	protein_coding
PPP2CB	-0.77846	7.00279	-3.22509	0.00765592	0.0961048	-2.52796	protein_coding
RGL3	1.90009	6.21713	3.22487	0.00765893	0.0961048	-2.52834	protein_coding
CACNA2D2	1.00817	2.02079	3.22446	0.00766467	0.0961342	-2.52906	protein_coding
TMCO1	0.763389	5.87107	3.22367	0.00767562	0.096229	-2.53044	protein_coding
AKAP8	-1.07115	5.30166	-3.2228	0.00768777	0.0962522	-2.53196	protein_coding
CHD7	0.917836	5.95203	3.22257	0.00769107	0.0962522	-2.53237	protein_coding
MEF2C	-1.30891	6.52497	-3.22075	0.00771659	0.0964863	-2.53556	protein_coding
NAALAD2	-1.2989	4.19366	-3.21983	0.00772945	0.0966045	-2.53716	protein_coding
CHRNA5	1.10306	2.3313	3.21923	0.00773787	0.0966671	-2.53821	protein_coding
DNAAF3	1.8419	3.85113	3.21773	0.00775898	0.0968881	-2.54083	protein_coding
AKAP12	-1.33591	6.86693	-3.21739	0.0077639	0.0969067	-2.54144	protein_coding
SELENOO	-1.22224	3.65317	-3.21659	0.00777507	0.0969521	-2.54282	protein_coding
EPRS	0.84819	5.77529	3.21625	0.00777993	0.0969521	-2.54342	protein_coding
CEMP1	1.10326	1.80705	3.21605	0.00778273	0.0969521	-2.54377	protein_coding
SFMBT2	-1.4929	2.8172	-3.21562	0.00778891	0.0969521	-2.54453	protein_coding
TSPYL1	-0.545279	6.07182	-3.21546	0.00779111	0.0969521	-2.5448	protein_coding
ZNF121	0.524731	6.51635	3.21543	0.0077915	0.0969521	-2.54485	protein_coding
CAMLG	-1.20109	4.23222	-3.21471	0.00780173	0.0970368	-2.54611	protein_coding
TBC1D17	-0.960857	5.89842	-3.21275	0.00782965	0.0972924	-2.54955	protein_coding
MUSTN1	-2.66314	4.01729	-3.2124	0.00783457	0.0972924	-2.55015	protein_coding
KCNA3	-0.952585	2.87198	-3.2123	0.00783602	0.0972924	-2.55033	protein_coding
JUNB	-1.98309	8.25568	-3.21082	0.00785711	0.0974697	-2.55292	protein_coding
IWS1	0.702606	5.67941	3.21082	0.00785718	0.0974697	-2.55293	protein_coding
FBXL5	-0.572348	5.88836	-3.21038	0.00786351	0.0974911	-2.5537	protein_coding
GTF3C3	0.607603	5.14787	3.21022	0.00786579	0.0974911	-2.55398	protein_coding
SYP	-1.15678	1.98821	-3.20792	0.00789879	0.0978572	-2.558	protein_coding
ANKRD36C	-0.693658	7.4733	-3.20668	0.00791659	0.0980349	-2.56017	protein_coding
EML3	-0.666728	6.87237	-3.20562	0.00793192	0.0981414	-2.56203	protein_coding
BMP7	2.1854	4.80274	3.20538	0.00793538	0.0981414	-2.56245	protein_coding
MCM10	1.26434	3.24942	3.2049	0.00794231	0.0981444	-2.56329	protein_coding
NIPAL1	1.59817	2.40728	3.20468	0.0079454	0.0981444	-2.56366	protein_coding
XAB2	-0.939351	5.27463	-3.20462	0.00794623	0.0981444	-2.56376	protein_coding
SOX18	-1.10019	3.49486	-3.20411	0.00795361	0.0981927	-2.56466	protein_coding
TNIK	1.39024	5.45939	3.20307	0.00796872	0.0983364	-2.56648	protein_coding
PTGIS	-1.50811	6.14159	-3.20277	0.00797303	0.0983415	-2.567	protein_coding
EVC	-0.917379	5.92079	-3.20256	0.00797608	0.0983415	-2.56737	protein_coding
TBX1	-0.844238	3.03497	-3.20203	0.0079838	0.0983512	-2.5683	protein_coding
DCAF6	0.571538	6.48036	3.20163	0.0079896	0.0983553	-2.569	protein_coding
NRK	-1.84095	2.85755	-3.20133	0.00799402	0.0983553	-2.56953	protein_coding
H2BFWT	0.741025	0.638874	3.20079	0.00800189	0.0983553	-2.57048	protein_coding
ELF4	-1.44192	3.97413	-3.20067	0.0080036	0.0983553	-2.57068	protein_coding
AQP11	-1.46169	1.87588	-3.20066	0.00800377	0.0983553	-2.5707	protein_coding
HDGFL2	-0.980935	5.34521	-3.20024	0.00800993	0.0983553	-2.57144	protein_coding
B4GAT1	-0.619459	3.85012	-3.20017	0.00801091	0.0983553	-2.57156	protein_coding
PROM2	1.92711	4.204	3.2001	0.00801192	0.0983553	-2.57168	protein_coding
PARM1	-0.976729	2.78642	-3.19952	0.00802033	0.0983788	-2.57269	protein_coding
HIST1H2AL	1.87119	5.75501	3.19936	0.00802276	0.0983788	-2.57298	protein_coding
AP1S3	0.97553	3.06934	3.19925	0.00802426	0.0983788	-2.57316	protein_coding
PIH1D3	-0.513669	0.522524	-3.1987	0.00803238	0.0983966	-2.57413	protein_coding
STAB1	-0.712973	5.89293	-3.19868	0.00803266	0.0983966	-2.57417	protein_coding
ACSL3	0.736215	6.08116	3.19792	0.00804379	0.0984903	-2.5755	protein_coding
MOB3C	-1.12329	3.98541	-3.1972	0.00805432	0.0985727	-2.57676	protein_coding
WDR81	-0.727514	5.70629	-3.19667	0.00806201	0.0985727	-2.57767	protein_coding
[truncated: 17,292 more rows]

## Sheet: Figure 3b
	logFC	AveExpr	t	P.Value	adj.P.Val	B	gene.type
TMPRSS4	5.98783	3.88727	13.7756	6.00726e-05	0.228329	1.69855	protein_coding
PAX2	7.29653	5.79263	13.4593	6.67764e-05	0.228329	1.64887	protein_coding
WFDC2	5.3038	6.51212	11.7824	0.00012214	0.228329	1.33862	protein_coding
LGI1	4.86701	3.32685	11.2905	0.000148084	0.228329	1.22997	protein_coding
CTAGE8	4.932	3.99781	11.1917	0.000154076	0.228329	1.207	protein_coding
CT45A3	4.73096	2.9616	10.9593	0.000169354	0.228329	1.15146	protein_coding
CLDN3	5.78101	4.37259	10.8826	0.000174799	0.228329	1.13261	protein_coding
PAX8	5.55945	6.18029	10.7405	0.000185442	0.228329	1.09707	protein_coding
LCN2	5.29202	4.1393	10.642	0.000193286	0.228329	1.07189	protein_coding
TMX2-CTNND1	-4.75736	2.63049	-10.6136	0.00019562	0.228329	1.06455	protein_coding
SIM2	4.41593	2.75074	10.3113	0.000222721	0.228329	0.984092	protein_coding
NR5A1	-4.42045	2.61825	-10.2531	0.000228444	0.228329	0.968106	protein_coding
HOXB8	4.73271	3.24631	10.218	0.000231986	0.228329	0.958374	protein_coding
ST14	4.35385	4.11157	10.1504	0.000238993	0.228329	0.939464	protein_coding
PROK1	-4.38514	3.02589	-10.0785	0.000246718	0.228329	0.919125	protein_coding
EDN3	4.27551	3.14272	9.87574	0.000270207	0.228329	0.860276	protein_coding
PNOC	4.21102	3.12175	9.85493	0.000272766	0.228329	0.854116	protein_coding
MAG	-4.52986	4.25669	-9.68246	0.000295149	0.228329	0.802144	protein_coding
MYO3B	4.24154	3.26914	9.67781	0.000295783	0.228329	0.80072	protein_coding
PRR36	4.14758	5.55031	9.65057	0.000299528	0.228329	0.792353	protein_coding
PRSS8	4.31354	3.85688	9.64073	0.000300894	0.228329	0.789322	protein_coding
SCUBE1	-4.32393	3.04649	-9.57283	0.000310532	0.228329	0.76825	protein_coding
GOLGA6C	4.62116	2.42561	9.55648	0.000312908	0.228329	0.763138	protein_coding
SOX9	4.18545	3.25333	9.43791	0.000330813	0.228329	0.725596	protein_coding
CCN5	-4.40863	4.90127	-9.33334	0.000347638	0.228329	0.6918	protein_coding
ETV4	4.09496	4.31221	9.33009	0.000348176	0.228329	0.690742	protein_coding
SMIM24	4.94778	3.14643	9.3094	0.000351633	0.228329	0.683973	protein_coding
MKI67	4.00031	3.79745	9.27814	0.000356934	0.228329	0.673699	protein_coding
NR4A3	-4.21858	4.58368	-9.21034	0.000368766	0.228329	0.65121	protein_coding
SHISA3	4.18097	3.13901	9.20144	0.000370354	0.228329	0.648237	protein_coding
SMIM2	3.93121	2.7679	9.13881	0.000381765	0.228329	0.627177	protein_coding
B3GNT3	4.11595	3.44735	9.00525	0.000407549	0.228329	0.581437	protein_coding
FMN1	4.1072	4.79764	8.92082	0.000424932	0.228329	0.55193	protein_coding
COL10A1	3.91719	4.86849	8.84069	0.000442263	0.228329	0.523492	protein_coding
IGFN1	3.81749	5.32486	8.80607	0.000450015	0.228329	0.511071	protein_coding
SPRR2D	3.70253	1.96629	8.67781	0.00048019	0.228329	0.464352	protein_coding
HOXB5	3.77647	2.71084	8.64845	0.000487438	0.228329	0.453496	protein_coding
ADIRF	-3.72257	5.94187	-8.63	0.000492058	0.228329	0.446647	protein_coding
HIST1H2AJ	5.2893	4.72575	8.62357	0.000493683	0.228329	0.44425	protein_coding
MUSTN1	-3.93073	4.06862	-8.52296	0.000519935	0.228329	0.406421	protein_coding
HKDC1	4.0141	2.69535	8.50135	0.000525793	0.228329	0.398199	protein_coding
SNCG	-3.66941	2.99986	-8.40329	0.000553387	0.228329	0.36047	protein_coding
DLX1	3.75258	2.45739	8.39694	0.000555232	0.228329	0.358003	protein_coding
AC137834.1	3.89015	2.0601	8.37688	0.000561114	0.228329	0.350189	protein_coding
RAB25	4.27537	4.78442	8.37612	0.000561336	0.228329	0.349894	protein_coding
FOXL2	-3.56887	3.5412	-8.36071	0.000565908	0.228329	0.343869	protein_coding
PROM1	3.84226	3.61312	8.333	0.000574243	0.228329	0.33299	protein_coding
C11orf96	-4.18079	4.51035	-8.32711	0.000576031	0.228329	0.330673	protein_coding
UGT1A1	3.55127	1.89066	8.32053	0.000578038	0.228329	0.32808	protein_coding
SPAG11B	4.47812	3.17894	8.31902	0.0005785	0.228329	0.327484	protein_coding
COX7A1	-3.70106	4.41468	-8.27503	0.000592156	0.228329	0.310049	protein_coding
HIST1H4L	3.90347	4.45203	8.24941	0.000600288	0.228329	0.299828	protein_coding
NPY	5.30714	2.7686	8.23775	0.000604032	0.228329	0.295161	protein_coding
CLSTN2	-3.51206	4.35145	-8.23337	0.000605446	0.228329	0.293405	protein_coding
POTEF	4.80666	3.78335	8.18066	0.000622781	0.228329	0.272154	protein_coding
CLEC3B	-3.49118	4.01607	-8.15754	0.000630571	0.228329	0.262766	protein_coding
PLAC9	-3.81817	2.67794	-8.109	0.000647314	0.228329	0.242917	protein_coding
LGR5	5.19575	4.95163	8.09034	0.000653892	0.228329	0.235237	protein_coding
KCNJ16	3.89245	2.82216	8.00215	0.000686089	0.228329	0.198569	protein_coding
ADH1B	-3.84181	5.02238	-7.99292	0.000689566	0.228329	0.194697	protein_coding
SPINT1	3.37135	5.35663	7.89805	0.000726581	0.228329	0.154477	protein_coding
KSR2	3.38691	2.25251	7.89756	0.000726778	0.228329	0.154267	protein_coding
WFIKKN2	-3.79295	3.2804	-7.89671	0.00072712	0.228329	0.153904	protein_coding
CCDC3	-3.95805	3.42223	-7.88642	0.000731281	0.228329	0.149496	protein_coding
LHX1	4.2068	2.94423	7.88118	0.000733409	0.228329	0.147249	protein_coding
SALL4	4.57502	3.87099	7.87272	0.000736865	0.228329	0.143614	protein_coding
HLA-DRB5	-3.69321	2.29311	-7.80642	0.000764619	0.228329	0.114927	protein_coding
NFE2L3	3.28906	3.70687	7.60605	0.000856478	0.228329	0.0259457	protein_coding
SULT1C2	3.28365	2.84984	7.60004	0.000859434	0.228329	0.0232213	protein_coding
PLIN5	-3.23898	2.59608	-7.59055	0.000864123	0.228329	0.0189154	protein_coding
CCDC198	3.93046	2.6645	7.57198	0.000873388	0.228329	0.0104668	protein_coding
HOXB9	3.80705	2.41929	7.56704	0.000875873	0.228329	0.00821409	protein_coding
SLC22A3	-3.24779	2.83213	-7.56041	0.000879222	0.228329	0.00518641	protein_coding
DSP	3.35041	5.20505	7.55011	0.000884456	0.228329	0.000474958	protein_coding
CDH1	3.21955	5.99058	7.54707	0.000886004	0.228329	-0.000914211	protein_coding
NR4A2	-3.93228	6.47598	-7.53137	0.000894072	0.228329	-0.00811955	protein_coding
POTEJ	3.24758	2.88775	7.51179	0.000904252	0.228329	-0.017131	protein_coding
PALM3	3.97371	4.3405	7.5048	0.000907918	0.228329	-0.0203553	protein_coding
TRIM43	3.72917	1.97961	7.50123	0.000909802	0.228329	-0.0220072	protein_coding
MECOM	3.41017	5.89632	7.49473	0.000913239	0.228329	-0.0250143	protein_coding
HOXB3	3.20391	4.89442	7.47462	0.000923964	0.228329	-0.0343352	protein_coding
CXADR	3.98681	5.04636	7.47014	0.000926378	0.228329	-0.0364205	protein_coding
CAPN13	5.12388	3.46946	7.40952	0.000959753	0.228329	-0.0647758	protein_coding
HIST1H1B	3.18183	3.72893	7.40588	0.0009618	0.228329	-0.0664876	protein_coding
ARHGAP8	3.31583	4.24034	7.39858	0.000965923	0.228329	-0.0699249	protein_coding
CTH	-3.40522	3.31779	-7.39229	0.000969498	0.228329	-0.0728947	protein_coding
ADGRG2	3.14239	2.74018	7.36749	0.000983738	0.228329	-0.0846319	protein_coding
ZBTB16	-3.14626	4.68691	-7.32345	0.00100965	0.228329	-0.105618	protein_coding
HIST1H3B	3.77007	4.01124	7.31306	0.00101588	0.228329	-0.110596	protein_coding
TMEM72	3.59469	1.91237	7.31066	0.00101733	0.228329	-0.111744	protein_coding
MAL	3.19586	4.09122	7.30843	0.00101867	0.228329	-0.112817	protein_coding
CAMK1G	-3.20936	2.51835	-7.30792	0.00101898	0.228329	-0.113062	protein_coding
STMN2	3.70165	2.12603	7.30126	0.00102301	0.228329	-0.116259	protein_coding
NRK	-3.17482	3.96133	-7.27264	0.00104057	0.228329	-0.130057	protein_coding
ITM2A	-3.30162	5.05177	-7.24603	0.00105722	0.228329	-0.142952	protein_coding
ADORA1	3.08421	3.60907	7.19491	0.0010901	0.228329	-0.167916	protein_coding
HSPB2	-3.07611	3.22272	-7.15673	0.00111546	0.228329	-0.186726	protein_coding
ABO	-3.05784	2.73669	-7.14491	0.00112345	0.228329	-0.19258	protein_coding
MUC2	4.36218	2.74751	7.11799	0.00114192	0.228329	-0.205963	protein_coding
ESRP1	4.51653	4.31474	7.09605	0.00115724	0.228329	-0.21692	protein_coding
ENPP6	-3.08639	2.16838	-7.08648	0.00116399	0.228329	-0.221712	protein_coding
PIGY	-3.06421	5.12323	-7.04587	0.00119321	0.228329	-0.242162	protein_coding
CLPSL1	3.37501	1.80253	7.039	0.00119824	0.228329	-0.245636	protein_coding
S100A1	5.05663	4.62678	7.02934	0.00120535	0.228329	-0.250529	protein_coding
SERHL2	-3.00007	2.60806	-7.01605	0.00121522	0.228329	-0.257278	protein_coding
TRIM29	3.0788	4.38903	6.95093	0.001265	0.228329	-0.290608	protein_coding
SCNN1A	4.01322	5.37702	6.94953	0.0012661	0.228329	-0.291331	protein_coding
CDKN1A	-3.03071	4.55803	-6.93622	0.00127659	0.228329	-0.298199	protein_coding
SLC6A15	3.06227	3.87269	6.9345	0.00127795	0.228329	-0.299089	protein_coding
STRA6	3.01844	3.80784	6.93277	0.00127932	0.228329	-0.299981	protein_coding
FERD3L	3.3018	1.76593	6.92267	0.00128737	0.228329	-0.305209	protein_coding
MARVELD3	3.19487	3.34914	6.90482	0.00130174	0.228329	-0.314472	protein_coding
E2F7	3.00845	3.00328	6.89963	0.00130595	0.228329	-0.317172	protein_coding
FOXM1	3.34621	2.7898	6.89224	0.00131199	0.228329	-0.321023	protein_coding
RRM2	3.08166	3.45972	6.87486	0.00132629	0.228329	-0.330095	protein_coding
CYP11A1	-2.97254	3.35125	-6.86502	0.00133447	0.228329	-0.335244	protein_coding
UBE2C	3.54537	4.04055	6.85392	0.00134379	0.228329	-0.341071	protein_coding
TSPAN1	3.47369	4.47468	6.85204	0.00134537	0.228329	-0.342058	protein_coding
EPCAM	4.30039	5.09849	6.84076	0.00135492	0.228329	-0.34799	protein_coding
CDKN1C	-3.36989	3.95122	-6.83588	0.00135907	0.228329	-0.350558	protein_coding
SMAD9	-2.91331	3.38194	-6.82175	0.00137119	0.228329	-0.358019	protein_coding
MOCOS	-2.96715	2.86568	-6.81877	0.00137377	0.228329	-0.359595	protein_coding
PITPNM3	-2.90435	3.61855	-6.8039	0.00138669	0.228329	-0.367469	protein_coding
CENPF	3.38962	4.56595	6.79849	0.00139143	0.228329	-0.370343	protein_coding
DUSP6	3.34436	6.62479	6.79416	0.00139523	0.228329	-0.372639	protein_coding
ADRB3	-3.30218	2.54633	-6.79155	0.00139753	0.228329	-0.374028	protein_coding
ESRP2	2.95566	3.5603	6.79154	0.00139754	0.228329	-0.374033	protein_coding
CLDN4	3.83838	3.68402	6.78747	0.00140114	0.228329	-0.3762	protein_coding
ASPG	-3.15735	2.32179	-6.76197	0.00142393	0.228329	-0.389803	protein_coding
LEMD1	3.15157	1.91436	6.74267	0.00144148	0.228329	-0.400151	protein_coding
UGT1A4	3.315	1.94893	6.73708	0.0014466	0.228329	-0.403151	protein_coding
PLA2G4F	3.16461	2.20068	6.71953	0.00146285	0.228329	-0.412605	protein_coding
TACSTD2	3.32538	3.68061	6.7035	0.00147787	0.228329	-0.421262	protein_coding
GRHL2	3.06906	3.23594	6.70198	0.00147931	0.228329	-0.422086	protein_coding
MARVELD2	3.00795	3.76697	6.6926	0.00148821	0.228329	-0.427173	protein_coding
HSPB6	-3.57232	4.85475	-6.68097	0.00149932	0.228329	-0.433488	protein_coding
TRPV6	3.04851	2.81666	6.67956	0.00150067	0.228329	-0.43425	protein_coding
GALNT17	-2.97504	4.067	-6.67546	0.00150462	0.228329	-0.436483	protein_coding
RAB3IP	2.88887	5.28581	6.66792	0.0015119	0.228329	-0.440589	protein_coding
C10orf90	2.96281	2.09416	6.66568	0.00151408	0.228329	-0.441812	protein_coding
SIK1	-3.25007	5.91447	-6.65885	0.00152073	0.228329	-0.44554	protein_coding
PLA2G5	-2.84947	1.97615	-6.65351	0.00152595	0.228329	-0.448453	protein_coding
PRAC2	2.97934	1.6047	6.65309	0.00152636	0.228329	-0.448683	protein_coding
NDNF	-3.12249	3.85071	-6.65144	0.00152798	0.228329	-0.449588	protein_coding
KRTAP21-2	3.70251	1.96628	6.63794	0.00154131	0.228329	-0.456982	protein_coding
SPP1	3.28646	5.21444	6.61913	0.00156009	0.228329	-0.467311	protein_coding
TCF23	-2.81563	2.45352	-6.59979	0.00157971	0.228329	-0.477979	protein_coding
COL11A1	3.35119	3.80606	6.57943	0.00160068	0.228329	-0.489252	protein_coding
DTL	2.93637	3.75108	6.56591	0.00161478	0.228329	-0.496764	protein_coding
KRTAP2-4	3.11996	1.67501	6.56374	0.00161706	0.228329	-0.497972	protein_coding
FABP4	-3.3895	2.40206	-6.54993	0.00163164	0.228329	-0.505666	protein_coding
CFD	-2.93602	3.29348	-6.54429	0.00163765	0.228329	-0.508817	protein_coding
HIST1H2AA	3.46396	1.84701	6.53757	0.00164484	0.228329	-0.512576	protein_coding
BCL11A	3.00723	5.00093	6.52423	0.00165921	0.228329	-0.520048	protein_coding
HMGA1	2.79579	5.45665	6.52035	0.00166342	0.228329	-0.522223	protein_coding
LAD1	3.63292	3.44772	6.51733	0.0016667	0.228329	-0.523919	protein_coding
LCE2D	3.32653	1.77829	6.51685	0.00166723	0.228329	-0.524189	protein_coding
PRAME	4.31542	4.572	6.51179	0.00167275	0.228329	-0.527033	protein_coding
UGT8	3.12524	2.27289	6.48873	0.00169821	0.228329	-0.540034	protein_coding
ASPM	3.74709	3.47939	6.48295	0.00170467	0.228329	-0.543304	protein_coding
ADCY2	-3.03527	3.15035	-6.48018	0.00170777	0.228329	-0.544868	protein_coding
PLCXD3	-3.01182	2.50993	-6.47905	0.00170904	0.228329	-0.545508	protein_coding
HIST1H3I	2.96828	4.75585	6.47637	0.00171205	0.228329	-0.547026	protein_coding
KRT18	2.75997	5.64128	6.46526	0.0017246	0.228329	-0.553324	protein_coding
ELF3	3.81632	5.21986	6.4581	0.00173274	0.228329	-0.557392	protein_coding
POU3F3	4.40964	2.51265	6.45807	0.00173278	0.228329	-0.557411	protein_coding
CDO1	-2.75554	2.6255	-6.44227	0.00175093	0.228329	-0.566408	protein_coding
CD302	-2.94631	3.0187	-6.43727	0.00175671	0.228329	-0.56926	protein_coding
PCDH7	2.83654	5.75979	6.4313	0.00176365	0.228329	-0.572671	protein_coding
SHISA2	2.83108	2.98901	6.41595	0.00178166	0.228329	-0.58146	protein_coding
POSTN	3.71405	5.63858	6.41415	0.00178378	0.228329	-0.582492	protein_coding
DOC2A	-2.88233	2.09495	-6.41353	0.00178452	0.228329	-0.582848	protein_coding
ECT2	2.73499	4.40586	6.40988	0.00178883	0.228329	-0.584938	protein_coding
UTF1	-2.86893	2.21551	-6.40304	0.00179696	0.228329	-0.588871	protein_coding
AJAP1	-2.77198	2.76323	-6.39356	0.0018083	0.228329	-0.594322	protein_coding
GRK5	-2.78178	3.41006	-6.37875	0.00182619	0.228329	-0.602868	protein_coding
SLC12A8	2.73438	3.32307	6.3752	0.00183051	0.228329	-0.604919	protein_coding
SMIM22	3.0708	3.10287	6.36967	0.00183727	0.228329	-0.608118	protein_coding
GRB7	2.72757	4.2262	6.36608	0.00184166	0.228329	-0.610194	protein_coding
EGR3	-2.91478	5.97772	-6.36404	0.00184417	0.228329	-0.611377	protein_coding
PLAAT3	-3.08668	4.00449	-6.35237	0.00185858	0.228329	-0.618144	protein_coding
PARD6B	2.75658	4.82529	6.34082	0.00187298	0.228329	-0.62486	protein_coding
NRG3	2.79775	2.75884	6.3398	0.00187426	0.228329	-0.625458	protein_coding
HOXA10	3.21846	3.92131	6.33936	0.00187481	0.228329	-0.625713	protein_coding
BMP7	3.67725	4.06171	6.32807	0.00188903	0.228329	-0.632295	protein_coding
NDN	-2.89992	4.39624	-6.32191	0.00189684	0.228329	-0.63589	protein_coding
S100A9	2.98108	4.77186	6.31842	0.00190128	0.228329	-0.637929	protein_coding
TMEM150C	-2.69652	2.57807	-6.30509	0.00191837	0.228329	-0.645733	protein_coding
AGR2	4.53135	3.65504	6.2994	0.00192572	0.228329	-0.649075	protein_coding
EPYC	2.68666	2.5581	6.298	0.00192754	0.228329	-0.649896	protein_coding
PGGHG	2.6928	5.95845	6.29441	0.00193219	0.228329	-0.652004	protein_coding
TFPI2	-2.68476	4.50715	-6.29305	0.00193396	0.228329	-0.652804	protein_coding
S100A14	2.91893	3.28693	6.28982	0.00193817	0.228329	-0.654702	protein_coding
PLEKHH1	2.69958	3.91327	6.2822	0.00194814	0.228329	-0.659186	protein_coding
CRABP2	3.07884	5.6383	6.27996	0.00195108	0.228329	-0.660506	protein_coding
ETV1	2.68063	4.72333	6.26494	0.00197096	0.228329	-0.669372	protein_coding
ASAP3	-2.67998	5.10993	-6.24783	0.00199388	0.228329	-0.679502	protein_coding
GAS1	-2.67907	3.46125	-6.24392	0.00199917	0.228329	-0.681821	protein_coding
SNURF	-2.67034	5.11642	-6.24258	0.00200098	0.228329	-0.682615	protein_coding
FRAS1	2.76157	3.78093	6.24168	0.0020022	0.228329	-0.683151	protein_coding
CLDN7	3.49184	4.83097	6.23998	0.00200451	0.228329	-0.684159	protein_coding
GOLGA6L2	2.66949	3.49323	6.2396	0.00200503	0.228329	-0.68439	protein_coding
AFF3	-2.69232	5.66235	-6.2339	0.00201279	0.228329	-0.687776	protein_coding
CTNNAL1	-2.78689	6.49198	-6.22659	0.00202279	0.228329	-0.692127	protein_coding
PCP4	2.65504	3.63719	6.22291	0.00202786	0.228329	-0.694321	protein_coding
CAV1	-2.64849	6.70789	-6.20958	0.00204631	0.228329	-0.702276	protein_coding
GOLGA6L7	3.46503	3.95587	6.2025	0.0020562	0.228329	-0.706514	protein_coding
EHF	3.63837	3.76168	6.19527	0.00206635	0.228329	-0.710845	protein_coding
TCHH	3.25322	3.38717	6.19106	0.00207228	0.228329	-0.713368	protein_coding
NRIP2	-2.80487	2.3016	-6.1884	0.00207604	0.228329	-0.714964	protein_coding
CGN	2.63938	4.17404	6.17956	0.0020886	0.228329	-0.720274	protein_coding
ALPK2	2.96875	3.01195	6.17404	0.0020965	0.228329	-0.723598	protein_coding
TROAP	3.22549	3.43572	6.17149	0.00210015	0.228329	-0.72513	protein_coding
UBE2T	2.97367	2.92129	6.16084	0.00211552	0.228329	-0.731556	protein_coding
KLHDC8A	-2.93192	6.67181	-6.15957	0.00211735	0.228329	-0.732318	protein_coding
NELL2	3.50909	4.71523	6.15295	0.00212697	0.228329	-0.736319	protein_coding
LEF1	3.44495	4.95661	6.15094	0.00212991	0.228329	-0.737539	protein_coding
HMOX1	-3.60372	3.79639	-6.13644	0.0021512	0.228329	-0.746319	protein_coding
BUB1	2.73439	3.62682	6.13385	0.00215504	0.228329	-0.747894	protein_coding
ADGRD1	-2.68052	3.49053	-6.13044	0.0021601	0.228329	-0.749964	protein_coding
DEFB127	3.31051	1.77028	6.12997	0.0021608	0.228329	-0.75025	protein_coding
TDRKH	2.63043	4.06228	6.12464	0.00216873	0.228329	-0.753489	protein_coding
MUC16	4.28214	4.37094	6.10944	0.00219154	0.22924	-0.762743	protein_coding
DEFB106A	4.33601	2.28303	6.09979	0.00220617	0.22924	-0.768634	protein_coding
DLGAP2	2.60213	2.9569	6.09792	0.00220903	0.22924	-0.769779	protein_coding
AC104389.5	-3.02167	1.51084	-6.09263	0.00221711	0.22924	-0.773013	protein_coding
CSDC2	-3.06211	3.85886	-6.09215	0.00221785	0.22924	-0.77331	protein_coding
EPHA1	2.77498	2.77663	6.07722	0.00224086	0.23052	-0.782461	protein_coding
FGF2	-2.64306	3.87878	-6.0648	0.00226023	0.23052	-0.790095	protein_coding
GREB1	-2.63891	6.25857	-6.06418	0.00226121	0.23052	-0.790481	protein_coding
CORO6	-2.58005	2.45137	-6.04846	0.00228602	0.23052	-0.800172	protein_coding
FXYD1	-2.94053	3.44653	-6.04572	0.00229037	0.23052	-0.801862	protein_coding
SFTA3	2.77517	2.95036	6.04567	0.00229045	0.23052	-0.801892	protein_coding
C21orf62	-2.92354	2.50027	-6.02607	0.00232192	0.23052	-0.81403	protein_coding
IGFBP6	-2.73739	4.66517	-6.0235	0.00232608	0.23052	-0.815622	protein_coding
UGT1A6	4.69455	3.73027	6.02053	0.00233091	0.23052	-0.81747	protein_coding
CACNA1H	-2.86159	5.28896	-6.00188	0.00236147	0.23052	-0.829074	protein_coding
CNTFR	-2.68408	2.5517	-5.99918	0.00236593	0.23052	-0.830756	protein_coding
RBP7	-2.71475	2.33564	-5.99609	0.00237105	0.23052	-0.832686	protein_coding
AC010522.1	-2.58717	1.95464	-5.99409	0.00237438	0.23052	-0.833937	protein_coding
CHST7	-2.55691	2.36118	-5.98946	0.00238208	0.23052	-0.836825	protein_coding
EFCC1	-2.80582	2.56378	-5.98484	0.00238981	0.23052	-0.839717	protein_coding
TAC4	2.65313	1.44159	5.98214	0.00239433	0.23052	-0.841404	protein_coding
ICA1	2.5491	4.05528	5.9765	0.00240382	0.23052	-0.844936	protein_coding
MAOB	-3.38878	4.52508	-5.96745	0.00241914	0.23052	-0.850611	protein_coding
ADGRG1	3.31995	5.68659	5.95569	0.00243923	0.23052	-0.858003	protein_coding
NRG2	-2.8146	2.41983	-5.95306	0.00244375	0.23052	-0.859661	protein_coding
KIF26B	2.57558	3.74824	5.94446	0.0024586	0.23052	-0.865078	protein_coding
MUC5B	3.77004	5.75954	5.93336	0.00247792	0.23052	-0.872087	protein_coding
VSIR	-2.65276	4.70193	-5.93071	0.00248257	0.23052	-0.873767	protein_coding
CLDN11	-2.65399	3.95978	-5.91458	0.00251103	0.23052	-0.883985	protein_coding
GNG2	-2.56885	3.2615	-5.91399	0.00251207	0.23052	-0.884355	protein_coding
NPR1	-2.66478	3.27565	-5.90956	0.00251997	0.23052	-0.887171	protein_coding
AC009879.3	-2.52854	1.29662	-5.90858	0.00252171	0.23052	-0.887792	protein_coding
CEBPD	-2.94943	4.45804	-5.90184	0.00253379	0.23052	-0.892082	protein_coding
IGF2BP3	3.59444	3.48198	5.89965	0.00253773	0.23052	-0.893473	protein_coding
SYT14	2.63133	2.32685	5.89586	0.00254454	0.23052	-0.895883	protein_coding
TNFAIP8L3	-2.53884	2.41147	-5.89195	0.00255162	0.23052	-0.898378	protein_coding
FLNC	-2.51655	3.66511	-5.88089	0.00257174	0.23052	-0.905433	protein_coding
GATA3	2.85524	3.53167	5.87497	0.0025826	0.23052	-0.909221	protein_coding
LIMS3	3.30413	3.18969	5.8596	0.00261102	0.23052	-0.919067	protein_coding
GSTM3	-2.53895	4.59473	-5.85582	0.00261807	0.23052	-0.921494	protein_coding
KRT8	2.61354	5.02879	5.83693	0.00265364	0.23052	-0.933653	protein_coding
NEURL1B	-2.54744	3.42772	-5.83437	0.00265849	0.23052	-0.935301	protein_coding
ADRA2C	-2.56462	2.51084	-5.8335	0.00266014	0.23052	-0.93586	protein_coding
CYP4F2	2.56943	1.65182	5.83316	0.0026608	0.23052	-0.936083	protein_coding
SLC14A2	4.10406	2.43234	5.83004	0.00266675	0.23052	-0.938096	protein_coding
PPP1R14A	-2.65154	6.07754	-5.8233	0.00267964	0.23052	-0.942447	protein_coding
HOXC4	-2.49526	2.64353	-5.82256	0.00268106	0.23052	-0.942927	protein_coding
FOSL2	-2.6762	6.28643	-5.82071	0.00268462	0.23052	-0.944121	protein_coding
DUSP26	-2.52791	2.16595	-5.82011	0.00268577	0.23052	-0.944509	protein_coding
PCDHAC2	2.53703	6.67084	5.81784	0.00269016	0.23052	-0.945983	protein_coding
GSTM5	-2.8823	4.98978	-5.81383	0.0026979	0.23052	-0.948576	protein_coding
HOXB6	2.80596	2.78579	5.81293	0.00269964	0.23052	-0.94916	protein_coding
CCL26	-2.4815	1.79039	-5.81274	0.00270002	0.23052	-0.949285	protein_coding
SDC1	2.65322	3.99855	5.80822	0.00270879	0.23052	-0.952215	protein_coding
BIRC5	3.41319	2.82367	5.8041	0.0027168	0.23052	-0.954883	protein_coding
DEFB1	3.75988	2.45314	5.79153	0.00274147	0.23052	-0.963052	protein_coding
RHBG	-2.51809	2.10228	-5.78715	0.00275013	0.23052	-0.965905	protein_coding
GOLGA6L1	3.32305	4.55961	5.77999	0.00276435	0.23052	-0.970572	protein_coding
HSDL2	-2.58384	4.29397	-5.77875	0.00276682	0.23052	-0.971378	protein_coding
CALCA	2.4971	1.94783	5.77799	0.00276834	0.23052	-0.971877	protein_coding
IFI27	-2.46835	3.31317	-5.77722	0.00276987	0.23052	-0.972376	protein_coding
ADCY8	2.63474	2.76687	5.7733	0.00277773	0.23052	-0.97494	protein_coding
DIO2	3.60742	3.40577	5.76993	0.00278448	0.23052	-0.977138	protein_coding
HIST1H2BH	2.87633	3.77612	5.7626	0.00279926	0.23052	-0.981935	protein_coding
PEG10	-2.63102	6.20651	-5.7568	0.00281101	0.23052	-0.985731	protein_coding
CAVIN2	-2.51907	3.88338	-5.7493	0.0028263	0.23052	-0.990647	protein_coding
ERBB4	2.47775	3.50938	5.74904	0.00282684	0.23052	-0.990821	protein_coding
CSPG4	-2.47862	3.73037	-5.74803	0.00282891	0.23052	-0.991485	protein_coding
SLC35G3	2.46468	1.34737	5.74694	0.00283114	0.23052	-0.992198	protein_coding
AC026316.4	-2.44814	1.22407	-5.73903	0.00284742	0.23052	-0.997399	protein_coding
WWC1	2.57474	4.23162	5.72882	0.00286857	0.23052	-1.00412	protein_coding
CTHRC1	2.54679	4.60122	5.72795	0.00287039	0.23052	-1.00469	protein_coding
LDB3	-3.0497	3.62063	-5.71851	0.00289013	0.23052	-1.01092	protein_coding
MMP17	-2.47654	4.30367	-5.71324	0.00290122	0.23052	-1.0144	protein_coding
RPP25	-2.46621	2.18656	-5.70886	0.0029105	0.23052	-1.0173	protein_coding
TFAP2A	3.04149	3.52127	5.704	0.00292081	0.23052	-1.02052	protein_coding
LAMC2	2.65724	3.01228	5.7024	0.00292422	0.23052	-1.02158	protein_coding
GNG11	-2.4442	2.72643	-5.70038	0.00292852	0.23052	-1.02292	protein_coding
CKAP2	2.43171	5.27191	5.69749	0.00293469	0.23052	-1.02483	protein_coding
LSAMP	-2.46564	2.36916	-5.69666	0.00293647	0.23052	-1.02538	protein_coding
CYP7B1	-2.51601	3.02326	-5.68218	0.00296767	0.23052	-1.035	protein_coding
CTCFL	3.14141	2.41511	5.68004	0.00297232	0.23052	-1.03643	protein_coding
UGT3A2	2.52448	2.01732	5.67738	0.0029781	0.23052	-1.0382	protein_coding
TRIM46	2.48151	3.03816	5.67202	0.00298978	0.23052	-1.04177	protein_coding
MAP10	2.42066	4.0347	5.67092	0.0029922	0.23052	-1.0425	protein_coding
KLF15	-2.56341	2.93972	-5.66294	0.00300972	0.23052	-1.04783	protein_coding
GPR20	-2.55907	2.03851	-5.65949	0.00301735	0.23052	-1.05013	protein_coding
KRT16	3.09445	2.31245	5.65584	0.00302543	0.23052	-1.05257	protein_coding
KCNMB2	-2.41887	2.59076	-5.65408	0.00302934	0.23052	-1.05375	protein_coding
CELF2	-2.41915	4.77058	-5.65213	0.00303368	0.23052	-1.05506	protein_coding
ZNF726	2.43994	3.19962	5.64682	0.00304552	0.23052	-1.05861	protein_coding
GALNT16	-2.44509	2.91666	-5.64464	0.0030504	0.23052	-1.06007	protein_coding
AVPI1	-2.66487	2.77363	-5.64206	0.00305618	0.23052	-1.0618	protein_coding
ATRNL1	-3.54514	5.57037	-5.63902	0.00306301	0.23052	-1.06384	protein_coding
ESCO2	2.87263	2.94199	5.63594	0.00306996	0.23052	-1.06591	protein_coding
GAS2L3	2.40365	3.94217	5.63054	0.00308219	0.23052	-1.06954	protein_coding
TOM1L1	2.47397	5.31994	5.62219	0.00310118	0.23052	-1.07516	protein_coding
BMP6	-2.66358	2.40042	-5.62106	0.00310377	0.23052	-1.07592	protein_coding
TMEM255A	-2.45018	2.53104	-5.62064	0.00310472	0.23052	-1.0762	protein_coding
ERBB3	3.7642	4.78399	5.61912	0.00310821	0.23052	-1.07723	protein_coding
WTIP	-2.40921	4.10978	-5.61441	0.00311901	0.23052	-1.0804	protein_coding
AURKB	3.21147	2.81437	5.608	0.00313381	0.23052	-1.08473	protein_coding
TMEM200B	-2.55518	2.72088	-5.6076	0.00313474	0.23052	-1.085	protein_coding
C8orf88	-2.42237	2.93033	-5.60161	0.00314864	0.23052	-1.08905	protein_coding
MCM10	2.86209	3.48709	5.59924	0.00315414	0.23052	-1.09065	protein_coding
OR1J4	2.39149	1.31077	5.59873	0.00315533	0.23052	-1.091	protein_coding
MYEF2	2.57665	5.47583	5.59783	0.00315743	0.23052	-1.09161	protein_coding
LYPD1	2.40963	4.40637	5.59747	0.00315828	0.23052	-1.09185	protein_coding
TCERG1L	-2.55325	2.28463	-5.5959	0.00316194	0.23052	-1.09291	protein_coding
CDCA2	2.50982	2.37567	5.58936	0.00317727	0.23052	-1.09735	protein_coding
HAS1	-3.26873	2.21367	-5.58856	0.00317915	0.23052	-1.09789	protein_coding
ANKDD1A	-2.39743	2.88133	-5.58753	0.00318158	0.23052	-1.09859	protein_coding
PPIAL4G	6.24468	3.92007	5.58712	0.00318256	0.23052	-1.09887	protein_coding
GATM	-2.56761	6.14463	-5.57832	0.00320335	0.230569	-1.10484	protein_coding
TRIM39-RPP21	-2.94969	1.67901	-5.56894	0.00322573	0.230569	-1.11122	protein_coding
UBE2Q2L	-2.68238	2.9425	-5.56608	0.00323259	0.230569	-1.11317	protein_coding
HS3ST1	-3.56083	3.21274	-5.55542	0.00325827	0.230569	-1.12043	protein_coding
ABCG2	-2.55821	2.95407	-5.55026	0.00327081	0.230569	-1.12396	protein_coding
TOP2A	3.15344	3.30446	5.54945	0.0032728	0.230569	-1.12452	protein_coding
BLM	2.38707	2.9945	5.54286	0.00328889	0.230661	-1.12903	protein_coding
HBB	-3.44477	6.5664	-5.53962	0.00329682	0.230661	-1.13124	protein_coding
RNASE4	-2.36265	4.57629	-5.53893	0.00329854	0.230661	-1.13172	protein_coding
ZIC2	4.4672	3.23814	5.50972	0.00337126	0.235166	-1.15178	protein_coding
PLEKHG6	3.15254	3.21756	5.49953	0.0033971	0.235427	-1.15882	protein_coding
F2RL1	2.56734	3.0527	5.49842	0.00339994	0.235427	-1.15958	protein_coding
DEFB136	3.10035	1.6652	5.49168	0.00341715	0.236042	-1.16424	protein_coding
SYTL4	-2.77041	5.32343	-5.47636	0.0034567	0.237676	-1.17485	protein_coding
ZNF385B	-2.74713	4.7584	-5.47144	0.00346953	0.237676	-1.17827	protein_coding
WNT2B	-2.56118	3.78559	-5.46572	0.00348449	0.237676	-1.18224	protein_coding
KLF9	-2.36039	2.99242	-5.46563	0.00348473	0.237676	-1.18231	protein_coding
ANKRD29	-2.62712	3.12498	-5.45949	0.00350087	0.237676	-1.18658	protein_coding
HOXB7	2.66829	3.40377	5.44306	0.00354454	0.237676	-1.19804	protein_coding
MYRIP	-2.34925	3.10462	-5.44277	0.00354533	0.237676	-1.19824	protein_coding
PID1	-2.80425	3.31735	-5.44024	0.00355211	0.237676	-1.20001	protein_coding
MYOM1	-2.36971	3.40434	-5.43983	0.00355323	0.237676	-1.2003	protein_coding
PPIAL4D	4.18767	2.76637	5.43501	0.00356619	0.237676	-1.20367	protein_coding
TENT5C	-2.33626	2.55658	-5.43049	0.0035784	0.237676	-1.20683	protein_coding
BRINP2	4.02201	3.2347	5.42786	0.00358552	0.237676	-1.20867	protein_coding
SUSD3	-2.99323	3.05125	-5.42732	0.00358699	0.237676	-1.20905	protein_coding
ERP27	2.32676	2.70251	5.42494	0.00359346	0.237676	-1.21072	protein_coding
PTCH2	-2.54812	4.12608	-5.4187	0.00361049	0.237676	-1.2151	protein_coding
HOXA9	3.94471	3.11967	5.41696	0.00361526	0.237676	-1.21632	protein_coding
DLGAP5	2.32646	2.27991	5.41147	0.00363036	0.237676	-1.22018	protein_coding
CELF5	-2.40431	1.48558	-5.40964	0.00363541	0.237676	-1.22147	protein_coding
STXBP5L	-2.9776	4.23286	-5.40789	0.00364024	0.237676	-1.2227	protein_coding
PCSK5	-2.30996	3.84317	-5.40708	0.00364248	0.237676	-1.22327	protein_coding
CBX7	-2.89969	4.56829	-5.40079	0.00365992	0.237676	-1.22769	protein_coding
VWCE	-2.39587	4.3077	-5.39583	0.00367374	0.237676	-1.23119	protein_coding
NEUROD1	2.46004	1.53785	5.39133	0.00368635	0.237676	-1.23437	protein_coding
UGT1A10	3.34942	2.24113	5.39102	0.00368722	0.237676	-1.23459	protein_coding
GPLD1	-2.31232	2.08404	-5.39066	0.00368822	0.237676	-1.23484	protein_coding
INKA2	-2.33505	2.94599	-5.3793	0.00372028	0.237676	-1.24287	protein_coding
CAPG	2.38398	4.86824	5.37896	0.00372124	0.237676	-1.24311	protein_coding
MT1F	2.30186	3.79312	5.37506	0.00373233	0.237676	-1.24587	protein_coding
PCSK2	-2.48156	2.06532	-5.37334	0.00373721	0.237676	-1.24709	protein_coding
IGFBP1	-2.30923	1.37412	-5.36516	0.00376064	0.237676	-1.25289	protein_coding
OTOL1	2.82969	2.61281	5.36438	0.00376287	0.237676	-1.25345	protein_coding
MYO5B	2.45664	3.08214	5.36213	0.00376936	0.237676	-1.25505	protein_coding
PDE7B	-2.3019	3.71143	-5.35597	0.00378715	0.237676	-1.25942	protein_coding
ZNF331	-2.99324	5.92033	-5.35533	0.00378899	0.237676	-1.25987	protein_coding
MMP23B	-2.37438	3.68814	-5.34776	0.00381102	0.237676	-1.26527	protein_coding
PHYHIP	-2.32602	2.56594	-5.34686	0.00381364	0.237676	-1.26591	protein_coding
CYP3A5	2.59908	3.12792	5.34627	0.00381537	0.237676	-1.26633	protein_coding
PCDHA12	2.41273	2.87147	5.34378	0.00382266	0.237676	-1.2681	protein_coding
CBARP	-2.27813	3.22372	-5.34015	0.00383331	0.237676	-1.27069	protein_coding
BRCA2	2.46861	3.92832	5.33934	0.00383569	0.237676	-1.27127	protein_coding
SOX18	-2.44137	3.02301	-5.33481	0.00384902	0.237676	-1.2745	protein_coding
CCN6	2.47846	2.00962	5.33453	0.00384987	0.237676	-1.27471	protein_coding
PDZD2	-2.34723	4.553	-5.3301	0.00386298	0.237676	-1.27787	protein_coding
SYT6	-2.3096	2.22346	-5.32839	0.00386805	0.237676	-1.27909	protein_coding
MAP3K5	-2.41099	4.88592	-5.32327	0.00388329	0.237676	-1.28275	protein_coding
ALPL	-2.28632	2.63769	-5.3198	0.00389367	0.237676	-1.28524	protein_coding
IRF6	3.01252	3.97068	5.3192	0.00389546	0.237676	-1.28567	protein_coding
SKA3	2.51176	2.8344	5.31001	0.0039231	0.237676	-1.29226	protein_coding
SGCA	-2.51365	2.49972	-5.30643	0.00393392	0.237676	-1.29483	protein_coding
CSGALNACT1	-2.26933	3.92658	-5.30607	0.00393503	0.237676	-1.29509	protein_coding
ECEL1	-4.24974	4.06777	-5.30539	0.00393709	0.237676	-1.29558	protein_coding
OCA2	-2.2655	1.36016	-5.30452	0.00393973	0.237676	-1.2962	protein_coding
CCDC150	2.66619	3.41927	5.3041	0.00394101	0.237676	-1.29651	protein_coding
NKX2-1	2.76628	3.17552	5.29876	0.00395727	0.237676	-1.30035	protein_coding
DIRAS3	-2.65135	3.56663	-5.29646	0.00396429	0.237676	-1.302	protein_coding
CTSF	-2.2735	6.63467	-5.295	0.00396874	0.237676	-1.30305	protein_coding
GPR78	-2.33806	1.45162	-5.29424	0.00397109	0.237676	-1.3036	protein_coding
COX6A2	-2.35815	1.17907	-5.29201	0.00397792	0.237676	-1.3052	protein_coding
RNASE10	3.59698	2.1224	5.28763	0.0039914	0.23798	-1.30836	protein_coding
OR1Q1	2.25847	1.24426	5.28063	0.00401305	0.238028	-1.31341	protein_coding
CASP9	-2.41187	3.94615	-5.27143	0.00404172	0.238028	-1.32006	protein_coding
CLDN8	2.3163	2.20616	5.27098	0.00404312	0.238028	-1.32039	protein_coding
BUB1B	2.57292	3.72055	5.26951	0.00404771	0.238028	-1.32145	protein_coding
FNDC4	-2.37868	3.59929	-5.26389	0.0040654	0.238028	-1.32553	protein_coding
CHST3	-2.24401	2.38253	-5.26108	0.00407427	0.238028	-1.32756	protein_coding
C4BPB	-2.24509	2.59371	-5.25967	0.00407873	0.238028	-1.32858	protein_coding
ZIC5	2.86801	1.75792	5.2566	0.00408843	0.238028	-1.33081	protein_coding
FHL5	-2.96522	2.70695	-5.25514	0.00409308	0.238028	-1.33187	protein_coding
HMGA2	4.27669	4.23078	5.24853	0.00411414	0.238028	-1.33667	protein_coding
CRISPLD2	-2.24754	5.04674	-5.2472	0.00411839	0.238028	-1.33764	protein_coding
KNDC1	-3.1611	2.70399	-5.24555	0.00412365	0.238028	-1.33883	protein_coding
CAV2	-2.23721	5.19564	-5.24519	0.00412481	0.238028	-1.3391	protein_coding
AC135050.2	-2.51237	3.41867	-5.24184	0.00413557	0.238028	-1.34153	protein_coding
CPNE5	-2.33608	2.13691	-5.23938	0.00414349	0.238028	-1.34333	protein_coding
NRGN	-2.26445	1.77654	-5.23221	0.00416667	0.23843	-1.34855	protein_coding
LRRC24	-2.26547	2.17362	-5.22949	0.00417552	0.23843	-1.35054	protein_coding
ABRACL	2.32054	3.98093	5.22235	0.00419882	0.23843	-1.35575	protein_coding
GTF2IRD2	-2.26354	2.87568	-5.2195	0.00420816	0.23843	-1.35784	protein_coding
HIST1H2BI	2.31975	5.42577	5.21938	0.00420856	0.23843	-1.35792	protein_coding
MT1G	2.22455	2.04024	5.21342	0.00422818	0.23843	-1.36229	protein_coding
INHA	-2.72362	3.9721	-5.2129	0.00422989	0.23843	-1.36267	protein_coding
LIX1L	-2.24349	3.26586	-5.2082	0.00424544	0.23843	-1.36611	protein_coding
ALDH3B2	2.47605	1.91056	5.20758	0.0042475	0.23843	-1.36656	protein_coding
HES4	-2.21977	3.74805	-5.20292	0.00426299	0.23843	-1.36998	protein_coding
TEF	-2.66202	4.93186	-5.20137	0.00426817	0.23843	-1.37112	protein_coding
GLYATL1	2.232	1.23103	5.19633	0.00428505	0.23843	-1.37482	protein_coding
KRT6A	3.71302	2.96796	5.19495	0.00428966	0.23843	-1.37583	protein_coding
FOXC1	-2.21856	2.78431	-5.1949	0.00428984	0.23843	-1.37587	protein_coding
LILRB5	-2.2455	2.18304	-5.18604	0.00431971	0.23843	-1.38238	protein_coding
HIST3H3	2.53585	1.38295	5.18579	0.00432054	0.23843	-1.38257	protein_coding
GASK1A	-2.29152	3.16142	-5.18575	0.0043207	0.23843	-1.3826	protein_coding
RIMS3	-2.44108	1.97433	-5.18481	0.00432387	0.23843	-1.38329	protein_coding
AC026740.3	-2.25749	1.89713	-5.17691	0.00435076	0.23843	-1.38911	protein_coding
RNF152	-2.33532	3.69672	-5.17566	0.00435503	0.23843	-1.39004	protein_coding
CCBE1	-3.33857	3.26363	-5.17091	0.0043713	0.23843	-1.39354	protein_coding
TJP3	4.10321	3.44865	5.16983	0.00437502	0.23843	-1.39434	protein_coding
PRR5L	-2.33002	4.62156	-5.16658	0.00438621	0.23843	-1.39674	protein_coding
TWIST2	-3.09932	3.00801	-5.15751	0.00441759	0.239675	-1.40345	protein_coding
SAMD5	2.47972	3.91456	5.14719	0.00445368	0.241078	-1.41111	protein_coding
P2RY1	-2.20752	2.29782	-5.14035	0.00447774	0.241078	-1.41618	protein_coding
TESK2	-2.3186	2.79735	-5.13274	0.00450473	0.241078	-1.42184	protein_coding
FAM189A2	-2.26283	3.21191	-5.12809	0.00452133	0.241078	-1.42531	protein_coding
GRIK4	-2.2471	1.8424	-5.1252	0.00453165	0.241078	-1.42745	protein_coding
CTIF	-2.2639	5.45549	-5.12384	0.00453653	0.241078	-1.42847	protein_coding
CACNA1D	2.50228	4.55685	5.11942	0.00455243	0.241078	-1.43177	protein_coding
S1PR1	-2.40373	3.68002	-5.11911	0.00455354	0.241078	-1.432	protein_coding
SLC3A1	2.21029	2.2851	5.11721	0.00456039	0.241078	-1.43342	protein_coding
PLPP7	-2.56195	2.36708	-5.11602	0.00456472	0.241078	-1.43431	protein_coding
ATOH8	-2.18674	3.13903	-5.11527	0.0045674	0.241078	-1.43487	protein_coding
IGFBP4	-2.41416	6.18801	-5.11289	0.00457605	0.241078	-1.43665	protein_coding
ZSWIM5	-2.41864	2.62675	-5.10846	0.00459213	0.241078	-1.43996	protein_coding
PRRG3	-2.28359	2.39215	-5.10756	0.0045954	0.241078	-1.44063	protein_coding
TDRD10	-2.42732	2.43335	-5.10735	0.00459616	0.241078	-1.44079	protein_coding
CPED1	-2.95266	5.66862	-5.10353	0.0046101	0.241078	-1.44364	protein_coding
VWA5B1	2.76767	2.03865	5.10129	0.00461832	0.241078	-1.44533	protein_coding
SCARB1	-2.16857	6.38021	-5.07879	0.00470165	0.241078	-1.46222	protein_coding
KIF26A	-2.23315	2.09364	-5.07873	0.00470187	0.241078	-1.46226	protein_coding
SMIM10	-2.26902	1.87147	-5.07073	0.00473193	0.241078	-1.46829	protein_coding
DPT	-2.59938	3.2165	-5.06884	0.00473906	0.241078	-1.46971	protein_coding
SPRR2A	3.60024	3.30991	5.06806	0.00474203	0.241078	-1.4703	protein_coding
GPR101	2.81208	1.90361	5.06772	0.00474331	0.241078	-1.47056	protein_coding
ARHGAP40	2.18761	1.95826	5.06688	0.00474649	0.241078	-1.47119	protein_coding
FSHR	-2.16168	2.36208	-5.0657	0.00475095	0.241078	-1.47208	protein_coding
KRTAP5-6	2.29838	1.90428	5.06522	0.00475279	0.241078	-1.47245	protein_coding
SCG5	2.79292	3.39611	5.05792	0.00478056	0.241078	-1.47796	protein_coding
RCAN2	-2.6151	3.67075	-5.05722	0.00478322	0.241078	-1.47848	protein_coding
SCN9A	2.18932	3.88411	5.05091	0.0048074	0.241078	-1.48326	protein_coding
GDF15	2.39857	2.9269	5.04947	0.00481294	0.241078	-1.48435	protein_coding
ABCA10	-3.08756	5.29526	-5.04925	0.0048138	0.241078	-1.48452	protein_coding
VCAN	3.23758	6.78389	5.04321	0.00483709	0.241078	-1.48909	protein_coding
KRT7	3.36049	5.30869	5.0432	0.00483715	0.241078	-1.4891	protein_coding
TUSC1	-2.28354	2.54769	-5.04054	0.00484747	0.241078	-1.49112	protein_coding
TFAP2B	3.92053	2.73545	5.03972	0.00485063	0.241078	-1.49173	protein_coding
THBD	-2.15109	2.64789	-5.03121	0.00488383	0.241078	-1.4982	protein_coding
SERPINE1	-2.2375	3.3429	-5.02801	0.00489638	0.241078	-1.50063	protein_coding
JAM2	-2.18458	4.3392	-5.02689	0.00490078	0.241078	-1.50148	protein_coding
FAM161B	-2.32585	3.0787	-5.02328	0.00491502	0.241078	-1.50423	protein_coding
SPRR2F	-2.51482	4.98757	-5.02171	0.0049212	0.241078	-1.50542	protein_coding
AQP11	-2.1732	2.99992	-5.02138	0.00492249	0.241078	-1.50567	protein_coding
GSTT2B	-2.36784	1.98628	-5.01933	0.00493061	0.241078	-1.50724	protein_coding
LSR	2.27945	5.10706	5.01689	0.00494028	0.241078	-1.50909	protein_coding
ANP32D	3.05832	2.7868	5.0157	0.00494501	0.241078	-1.51	protein_coding
CCDC68	-2.65615	3.21684	-5.0139	0.00495218	0.241078	-1.51138	protein_coding
SHANK2	2.53858	3.38901	5.00841	0.00497408	0.241078	-1.51556	protein_coding
CRYM	2.44681	2.16329	5.00745	0.00497793	0.241078	-1.5163	protein_coding
MYCT1	-2.13546	2.34286	-5.00574	0.00498478	0.241078	-1.5176	protein_coding
CLDN6	2.62046	2.41612	5.00121	0.005003	0.241078	-1.52107	protein_coding
SIGLEC11	-4.54445	4.73713	-5.00059	0.00500549	0.241078	-1.52154	protein_coding
EPS8L1	2.83827	4.30109	5.00013	0.00500735	0.241078	-1.52189	protein_coding
COL4A6	-2.35636	2.66833	-5.00012	0.0050074	0.241078	-1.5219	protein_coding
TRIM17	2.26445	4.58052	4.99191	0.00504063	0.241078	-1.52818	protein_coding
CALHM2	-2.17944	4.4534	-4.98397	0.00507303	0.241078	-1.53427	protein_coding
F5	2.14668	2.78646	4.98283	0.00507769	0.241078	-1.53514	protein_coding
FAM83A	2.24011	2.18009	4.98254	0.00507889	0.241078	-1.53537	protein_coding
GAD1	2.30477	2.92291	4.98022	0.00508841	0.241078	-1.53715	protein_coding
CORO2B	-2.45952	2.69317	-4.98009	0.00508894	0.241078	-1.53724	protein_coding
CASQ2	-2.21892	1.80808	-4.97648	0.00510381	0.241078	-1.54002	protein_coding
RBP1	-2.17035	8.318	-4.97296	0.00511835	0.241078	-1.54272	protein_coding
SNTA1	-2.41706	2.5088	-4.97253	0.00512013	0.241078	-1.54305	protein_coding
NEFM	2.21892	4.31973	4.97239	0.0051207	0.241078	-1.54316	protein_coding
ABCA9	-2.39769	5.45096	-4.96849	0.00513691	0.241078	-1.54616	protein_coding
TCF21	-3.32397	4.01433	-4.96551	0.00514932	0.241078	-1.54846	protein_coding
CTTNBP2	2.16665	4.6513	4.96037	0.00517077	0.241078	-1.55242	protein_coding
PSG6	2.47093	1.7699	4.95958	0.00517411	0.241078	-1.55303	protein_coding
APOA1	-3.05062	2.95748	-4.95577	0.00519012	0.241078	-1.55597	protein_coding
TNFRSF10C	2.13445	3.86062	4.95499	0.00519339	0.241078	-1.55657	protein_coding
S100A11	2.3327	8.63637	4.95059	0.00521194	0.241078	-1.55996	protein_coding
CCL14	-2.25299	4.70653	-4.95014	0.00521384	0.241078	-1.56031	protein_coding
AC092042.3	-2.16527	1.61434	-4.94797	0.00522304	0.241078	-1.56199	protein_coding
IGSF23	2.55392	1.39199	4.94623	0.00523041	0.241078	-1.56333	protein_coding
EHD2	-2.12634	5.59784	-4.94464	0.00523717	0.241078	-1.56456	protein_coding
GCNT2	2.10998	3.98553	4.9423	0.00524715	0.241078	-1.56638	protein_coding
GOT1L1	-2.13865	1.71464	-4.94078	0.00525363	0.241078	-1.56755	protein_coding
TOMM7	-2.3404	7.43447	-4.93705	0.00526959	0.241078	-1.57044	protein_coding
TMEM100	-2.15234	3.48241	-4.93503	0.00527824	0.241078	-1.572	protein_coding
SPOCK1	2.11186	4.88286	4.93499	0.0052784	0.241078	-1.57203	protein_coding
SLC6A20	2.10511	1.99722	4.93301	0.00528693	0.241078	-1.57357	protein_coding
C1QTNF3	2.48536	4.47568	4.93113	0.00529501	0.241078	-1.57503	protein_coding
GPR39	2.16839	2.72467	4.92954	0.00530189	0.241078	-1.57626	protein_coding
CDC42EP4	-2.39447	4.07848	-4.92923	0.00530319	0.241078	-1.5765	protein_coding
OVOL2	2.39714	2.07094	4.9255	0.00531932	0.241108	-1.57939	protein_coding
GASK1B	-2.25355	6.98446	-4.92515	0.00532087	0.241108	-1.57967	protein_coding
TMEM246	-2.21081	3.18319	-4.92173	0.00533571	0.241394	-1.58233	protein_coding
SERPINE2	-2.10921	7.32395	-4.91669	0.00535766	0.241523	-1.58624	protein_coding
MCF2	-2.0981	2.34477	-4.91609	0.00536028	0.241523	-1.58671	protein_coding
CAVIN1	-2.09594	5.25522	-4.91396	0.00536961	0.241523	-1.58837	protein_coding
ID4	-2.47515	2.78385	-4.91188	0.00537873	0.241523	-1.58999	protein_coding
ANG	-2.14926	4.67542	-4.91044	0.00538507	0.241523	-1.59111	protein_coding
KCTD21	-2.35884	3.35218	-4.90916	0.00539067	0.241523	-1.5921	protein_coding
AP1M2	2.7583	3.53557	4.90698	0.0054003	0.241523	-1.5938	protein_coding
PLIN4	-2.25192	2.24352	-4.90551	0.00540679	0.241523	-1.59495	protein_coding
PTH1R	-2.28776	3.44744	-4.90277	0.00541888	0.241682	-1.59708	protein_coding
HEY2	-2.12692	3.08806	-4.90041	0.00542937	0.241769	-1.59893	protein_coding
SHROOM3	2.08706	4.60404	4.89227	0.00546562	0.242732	-1.60528	protein_coding
PTTG1	2.96666	4.31707	4.89171	0.00546813	0.242732	-1.60572	protein_coding
KRTAP1-1	2.30662	1.26834	4.8893	0.00547894	0.242831	-1.60761	protein_coding
SMIM17	-2.14979	1.21717	-4.88039	0.00551906	0.243539	-1.61458	protein_coding
MTHFR	-2.17928	4.37371	-4.87901	0.00552531	0.243539	-1.61566	protein_coding
LCE2B	2.30438	1.26722	4.87387	0.00554868	0.243539	-1.6197	protein_coding
KLK10	-2.5767	2.33131	-4.87321	0.00555165	0.243539	-1.62021	protein_coding
LDLR	-2.10697	4.58809	-4.86633	0.00558313	0.243539	-1.62562	protein_coding
KRTAP10-9	2.07824	1.15415	4.86494	0.00558949	0.243539	-1.6267	protein_coding
RHPN2	2.39565	3.50922	4.85651	0.00562838	0.244275	-1.63334	protein_coding
MEST	2.2924	6.55141	4.85318	0.00564382	0.244275	-1.63596	protein_coding
SLC14A1	2.16135	3.21493	4.85112	0.00565342	0.244275	-1.63759	protein_coding
TPSAB1	2.11222	3.57963	4.84304	0.00569119	0.244275	-1.64396	protein_coding
AC104452.1	-2.23946	1.90973	-4.84238	0.00569427	0.244275	-1.64448	protein_coding
EBF1	-2.07209	5.16946	-4.84151	0.00569835	0.244275	-1.64517	protein_coding
PTPN7	2.19322	3.10732	4.84096	0.00570096	0.244275	-1.6456	protein_coding
GATA6	-3.00115	5.14852	-4.84062	0.00570255	0.244275	-1.64587	protein_coding
ARHGEF35	2.15429	5.85798	4.83807	0.00571454	0.244275	-1.64788	protein_coding
TPD52	2.06282	4.75021	4.83644	0.00572223	0.244275	-1.64917	protein_coding
KCNN1	-2.22277	2.01674	-4.83371	0.00573514	0.244275	-1.65133	protein_coding
GRIP2	-2.14912	1.87174	-4.83326	0.0057373	0.244275	-1.65169	protein_coding
NR1H4	-2.88216	3.17646	-4.83154	0.00574545	0.244275	-1.65305	protein_coding
SAA1	2.43658	2.61673	4.83129	0.0057466	0.244275	-1.65324	protein_coding
NTM	2.48519	4.20093	4.82994	0.00575303	0.244275	-1.65432	protein_coding
CDRT15L2	2.08104	1.4332	4.82768	0.0057638	0.244366	-1.65611	protein_coding
KIF14	2.05879	2.04452	4.8252	0.00577563	0.244482	-1.65807	protein_coding
SCARA5	-2.17458	2.25524	-4.82349	0.00578379	0.244482	-1.65943	protein_coding
GALNT14	3.13284	2.70758	4.82157	0.00579297	0.244505	-1.66095	protein_coding
PRR15L	2.35302	2.16663	4.81204	0.00583884	0.246074	-1.66851	protein_coding
TVP23A	-2.08325	2.64835	-4.79653	0.00591442	0.248366	-1.68086	protein_coding
OTX2	3.68062	2.14814	4.79652	0.00591446	0.248366	-1.68086	protein_coding
STXBP2	2.217	4.44035	4.79549	0.00591953	0.248366	-1.68168	protein_coding
SPDYE1	3.062	2.95398	4.78815	0.00595572	0.249146	-1.68754	protein_coding
CELF6	-2.62677	2.28581	-4.78511	0.00597082	0.249335	-1.68997	protein_coding
BECN2	2.16681	1.61785	4.78369	0.00597785	0.249335	-1.6911	protein_coding
CALCRL	-2.04895	3.80802	-4.77362	0.00602819	0.250697	-1.69916	protein_coding
PBX3	-2.05639	5.97377	-4.76822	0.00605538	0.251458	-1.70349	protein_coding
LARGE2	2.03275	3.94247	4.75682	0.00611328	0.253332	-1.71264	protein_coding
ADRA1B	-2.48936	2.36282	-4.75373	0.00612906	0.253332	-1.71512	protein_coding
USHBP1	-2.60023	2.30378	-4.75203	0.00613777	0.253332	-1.71649	protein_coding
HOXB2	2.48887	4.79988	4.75059	0.00614517	0.253332	-1.71765	protein_coding
CENPM	2.04733	1.67241	4.74889	0.00615391	0.253332	-1.71901	protein_coding
TSHZ3	-2.08683	5.18051	-4.74884	0.00615417	0.253332	-1.71905	protein_coding
MTURN	-2.14235	4.0864	-4.74159	0.00619161	0.25439	-1.72489	protein_coding
FRRS1L	-2.3129	3.83163	-4.73866	0.00620683	0.25439	-1.72726	protein_coding
PODN	-2.04297	5.51348	-4.7357	0.0062222	0.254533	-1.72964	protein_coding
TEK	-2.05127	3.18303	-4.73176	0.00624279	0.254533	-1.73282	protein_coding
NUF2	2.03601	2.40885	4.72958	0.00625421	0.254533	-1.73458	protein_coding
CITED1	3.63488	2.61017	4.72622	0.00627186	0.254533	-1.7373	protein_coding
TMEM159	-2.08103	5.47834	-4.72304	0.00628865	0.254533	-1.73987	protein_coding
HOXC8	-2.02381	1.66607	-4.72118	0.00629843	0.254533	-1.74137	protein_coding
GALNT10	-2.06343	5.91924	-4.71909	0.00630953	0.254533	-1.74307	protein_coding
MACC1	3.80672	4.10091	4.71903	0.00630984	0.254533	-1.74312	protein_coding
CES4A	-2.01184	2.9156	-4.7142	0.00633549	0.254533	-1.74703	protein_coding
HIST1H2BO	2.96874	4.67462	4.71405	0.00633628	0.254533	-1.74715	protein_coding
CTAG1B	2.80266	1.51636	4.71395	0.00633682	0.254533	-1.74723	protein_coding
MAOA	-2.49489	4.05976	-4.70831	0.00636697	0.254533	-1.75181	protein_coding
TMEM140	-2.20879	2.10334	-4.70523	0.00638346	0.254533	-1.7543	protein_coding
RNF122	-2.50901	2.35906	-4.70454	0.0063872	0.254533	-1.75487	protein_coding
TBXA2R	-2.14728	2.71364	-4.69947	0.00641452	0.254533	-1.75899	protein_coding
RASAL1	2.02949	2.11706	4.69934	0.00641523	0.254533	-1.75909	protein_coding
MAMDC2	-2.00403	3.66791	-4.69777	0.00642368	0.254533	-1.76036	protein_coding
PRRT1	-2.25216	4.76966	-4.69655	0.00643031	0.254533	-1.76136	protein_coding
TRAF1	-2.1204	1.96657	-4.6916	0.00645723	0.254533	-1.76539	protein_coding
SPATA31A7	2.22676	2.66302	4.68741	0.00648009	0.254533	-1.7688	protein_coding
AL157935.2	-2.5109	4.13984	-4.68462	0.00649535	0.254533	-1.77107	protein_coding
CT47B1	2.00216	1.58908	4.68319	0.00650318	0.254533	-1.77224	protein_coding
F10	-2.49776	3.16923	-4.6827	0.0065059	0.254533	-1.77264	protein_coding
FN1	2.02927	9.59708	4.6761	0.00654229	0.254533	-1.77803	protein_coding
MAN2B2	-2.18129	4.26946	-4.6742	0.00655277	0.254533	-1.77958	protein_coding
TNIK	2.27591	5.35622	4.67239	0.00656281	0.254533	-1.78106	protein_coding
ZNF608	1.99852	6.47962	4.66968	0.00657787	0.254533	-1.78327	protein_coding
GJA4	-2.15692	3.05751	-4.66729	0.00659123	0.254533	-1.78523	protein_coding
KNSTRN	1.99025	3.57389	4.66383	0.00661055	0.254533	-1.78806	protein_coding
PROM2	2.63439	4.37268	4.66323	0.0066139	0.254533	-1.78855	protein_coding
GYPC	-2.25661	4.73187	-4.66026	0.00663057	0.254533	-1.79099	protein_coding
NEK2	3.48635	2.61179	4.65596	0.00665478	0.254533	-1.79451	protein_coding
PDE1B	-2.35642	2.9228	-4.65299	0.00667156	0.254533	-1.79695	protein_coding
TMEM47	-2.10108	2.42109	-4.65179	0.00667838	0.254533	-1.79793	protein_coding
C1QTNF1	-2.50264	5.14354	-4.65112	0.00668214	0.254533	-1.79848	protein_coding
MAGEA2	3.02227	2.25243	4.65046	0.00668592	0.254533	-1.79903	protein_coding
GNG7	-2.17174	2.37568	-4.65021	0.00668734	0.254533	-1.79923	protein_coding
DUSP27	2.62754	2.65183	4.64723	0.00670425	0.254533	-1.80167	protein_coding
PRC1	2.35779	4.99414	4.64699	0.0067056	0.254533	-1.80187	protein_coding
HLA-DRB1	-2.24502	3.37271	-4.64509	0.00671644	0.254533	-1.80343	protein_coding
UGT1A9	2.6921	1.85283	4.64311	0.00672778	0.254533	-1.80506	protein_coding
RGL3	2.10213	5.62015	4.64269	0.00673018	0.254533	-1.80541	protein_coding
NR4A1	-2.79034	9.12759	-4.63789	0.00675767	0.254533	-1.80936	protein_coding
KCNC4	-1.98337	3.49315	-4.63605	0.00676824	0.254533	-1.81087	protein_coding
DLX6	2.34063	2.61435	4.63518	0.00677328	0.254533	-1.81159	protein_coding
HCST	-2.20924	2.11451	-4.63251	0.00678869	0.254533	-1.81379	protein_coding
POPDC3	2.29917	2.32905	4.63106	0.00679708	0.254533	-1.81499	protein_coding
PAGR1	-1.97919	1.40993	-4.62942	0.00680658	0.254533	-1.81634	protein_coding
VIPR2	-2.16476	3.62798	-4.62937	0.00680686	0.254533	-1.81638	protein_coding
ADAMTS16	-2.20696	4.46635	-4.62898	0.0068091	0.254533	-1.8167	protein_coding
GOLGA6L6	2.19849	3.94287	4.62747	0.00681786	0.254533	-1.81794	protein_coding
GP1BB	-2.01817	1.48888	-4.62431	0.00683625	0.254533	-1.82055	protein_coding
RRAD	-2.19366	2.96411	-4.62376	0.00683944	0.254533	-1.821	protein_coding
KRT5	3.68153	2.98808	4.62033	0.00685949	0.254741	-1.82384	protein_coding
WNT4	-2.30516	2.40578	-4.61759	0.00687549	0.254741	-1.8261	protein_coding
ESPN	2.28807	2.62223	4.61701	0.00687893	0.254741	-1.82658	protein_coding
MOB3B	-2.31656	2.86967	-4.61111	0.00691362	0.254741	-1.83146	protein_coding
LGI4	-2.04672	2.75238	-4.61098	0.0069144	0.254741	-1.83157	protein_coding
CHI3L1	2.05516	3.39349	4.60952	0.00692303	0.254741	-1.83277	protein_coding
VAMP8	1.96556	5.47141	4.60752	0.00693486	0.254741	-1.83443	protein_coding
EXOC3L1	-2.02956	1.92998	-4.60418	0.00695468	0.254741	-1.8372	protein_coding
OLFML3	-2.03798	5.96832	-4.60299	0.00696178	0.254741	-1.83819	protein_coding
ANKRD20A4	1.97547	4.13224	4.60155	0.00697034	0.254741	-1.83938	protein_coding
RET	2.32852	3.10345	4.59848	0.00698867	0.254741	-1.84193	protein_coding
SLC25A34	-1.98517	2.61995	-4.59778	0.00699288	0.254741	-1.84251	protein_coding
ZFPM2	-2.43552	6.78324	-4.5917	0.00702935	0.254741	-1.84756	protein_coding
FABP3	-3.37303	3.42173	-4.59142	0.00703104	0.254741	-1.84779	protein_coding
CCDC36	-2.04352	3.47477	-4.58542	0.00706726	0.254741	-1.85278	protein_coding
CD22	-2.55877	6.24168	-4.58353	0.0070787	0.254741	-1.85435	protein_coding
RASSF1	-2.23073	3.21204	-4.58213	0.00708719	0.254741	-1.85551	protein_coding
AC144573.1	-1.95599	1.65772	-4.57989	0.00710084	0.254741	-1.85738	protein_coding
OR13C5	2.22974	1.2299	4.57873	0.0071079	0.254741	-1.85834	protein_coding
STAR	-4.94834	5.10051	-4.57827	0.00711071	0.254741	-1.85873	protein_coding
IL6R	-1.98588	3.73957	-4.57568	0.00712652	0.254741	-1.86088	protein_coding
METTL24	-2.01447	2.6676	-4.57479	0.00713199	0.254741	-1.86163	protein_coding
SYT17	2.03395	3.53614	4.57381	0.007138	0.254741	-1.86245	protein_coding
CADM1	2.35304	6.43915	4.5707	0.00715706	0.254741	-1.86504	protein_coding
RXRA	-2.03712	4.83902	-4.57047	0.00715852	0.254741	-1.86523	protein_coding
ETV5	1.95197	5.13673	4.56703	0.00717967	0.254741	-1.8681	protein_coding
C15orf48	2.11048	2.44312	4.56637	0.00718377	0.254741	-1.86865	protein_coding
ACMSD	2.4766	1.35332	4.56607	0.00718564	0.254741	-1.86891	protein_coding
MFAP5	2.20185	2.72024	4.56546	0.00718937	0.254741	-1.86941	protein_coding
PSD4	1.95284	4.9484	4.564	0.00719841	0.254741	-1.87063	protein_coding
MUC4	4.71527	5.49335	4.56359	0.00720093	0.254741	-1.87097	protein_coding
SERTAD4	1.94644	5.19796	4.5634	0.00720214	0.254741	-1.87114	protein_coding
PDK4	-2.07738	5.35171	-4.56194	0.00721116	0.254741	-1.87235	protein_coding
PPT2	-1.95327	6.01318	-4.56162	0.00721318	0.254741	-1.87262	protein_coding
CITED2	-1.9748	7.32012	-4.55828	0.0072339	0.254741	-1.87541	protein_coding
PDGFRA	-1.98457	6.85088	-4.5509	0.00728005	0.254741	-1.88159	protein_coding
MXRA5	2.3795	5.56067	4.55027	0.00728398	0.254741	-1.88212	protein_coding
KNL1	2.19468	3.03434	4.54928	0.00729018	0.254741	-1.88295	protein_coding
EPS8L3	2.34854	2.28836	4.54463	0.00731951	0.254741	-1.88685	protein_coding
SSTR3	-2.21019	2.46017	-4.54441	0.00732089	0.254741	-1.88703	protein_coding
FOLR1	3.04511	3.31858	4.54351	0.00732659	0.254741	-1.88779	protein_coding
FOXC2	-2.28376	2.08132	-4.54112	0.00734167	0.254741	-1.88979	protein_coding
PLN	-2.14352	2.89716	-4.54107	0.00734199	0.254741	-1.88983	protein_coding
PIWIL2	-2.22622	1.99868	-4.54027	0.00734705	0.254741	-1.8905	protein_coding
CDK1	1.956	2.97721	4.53803	0.00736128	0.254741	-1.89238	protein_coding
ABCB4	1.98692	2.78143	4.53794	0.00736186	0.254741	-1.89246	protein_coding
GBP4	-2.57858	3.03216	-4.5378	0.00736277	0.254741	-1.89258	protein_coding
LAMA2	-1.97348	5.37662	-4.53722	0.00736646	0.254741	-1.89307	protein_coding
CEP55	3.07021	2.46805	4.53556	0.00737703	0.254741	-1.89446	protein_coding
GCNT3	1.94306	2.13876	4.53466	0.00738274	0.254741	-1.89522	protein_coding
EPPK1	1.93264	3.59934	4.53031	0.00741052	0.254741	-1.89887	protein_coding
DIAPH3	2.53905	2.95719	4.53013	0.00741168	0.254741	-1.89903	protein_coding
TTLL2	2.19132	2.45676	4.52389	0.00745181	0.254882	-1.90428	protein_coding
PROSER1	2.0654	6.5356	4.51899	0.0074835	0.255457	-1.90841	protein_coding
ZNF165	1.97259	2.85836	4.51634	0.00750065	0.255457	-1.91064	protein_coding
PKIG	-2.21148	3.93622	-4.51522	0.00750792	0.255457	-1.91159	protein_coding
KLHDC8B	-2.08073	4.2961	-4.51433	0.00751372	0.255457	-1.91234	protein_coding
GJB1	1.97009	2.14233	4.5061	0.00756755	0.256164	-1.91929	protein_coding
GSTM1	-2.68038	7.12487	-4.50382	0.00758251	0.256164	-1.92122	protein_coding
CRY2	-1.93901	5.75216	-4.50288	0.00758871	0.256164	-1.92201	protein_coding
ADAM11	-1.92119	1.46315	-4.50287	0.00758876	0.256164	-1.92202	protein_coding
CRP	2.92584	2.1942	4.50019	0.00760648	0.256194	-1.92429	protein_coding
ZNF724	2.0135	2.94564	4.49999	0.00760776	0.256194	-1.92446	protein_coding
ADAMTSL4	-2.09683	4.0719	-4.4895	0.00767748	0.258058	-1.93335	protein_coding
DAB2IP	-1.94738	5.34886	-4.48784	0.00768852	0.258058	-1.93475	protein_coding
DES	-2.02536	6.91026	-4.48756	0.00769043	0.258058	-1.93499	protein_coding
CLDN5	-2.23876	2.72415	-4.48277	0.00772256	0.258331	-1.93906	protein_coding
EMCN	-2.03504	3.36831	-4.48251	0.00772429	0.258331	-1.93928	protein_coding
IGSF9	2.46465	3.51174	4.47984	0.00774227	0.258501	-1.94155	protein_coding
NBL1	-1.95919	8.24774	-4.47719	0.00776013	0.258558	-1.94379	protein_coding
TNFRSF1B	-1.96015	3.82597	-4.47259	0.00779132	0.259011	-1.94771	protein_coding
MLPH	2.59649	5.24619	4.47146	0.007799	0.259011	-1.94867	protein_coding
DKKL1	-1.95286	1.23052	-4.47114	0.00780116	0.259011	-1.94894	protein_coding
ZNF750	1.90738	2.6562	4.46973	0.0078108	0.259028	-1.95015	protein_coding
KLF2	-2.73148	6.3933	-4.46775	0.00782429	0.259049	-1.95183	protein_coding
TUBAL3	2.0419	1.13598	4.4651	0.00784243	0.259086	-1.95409	protein_coding
AC005837.2	-2.05558	1.45345	-4.46412	0.00784916	0.259086	-1.95493	protein_coding
POTEH	2.38907	1.45506	4.46072	0.00787245	0.259166	-1.95782	protein_coding
CCND1	1.95391	6.62393	4.46004	0.00787716	0.259166	-1.95841	protein_coding
RNF150	-2.06022	3.80275	-4.45977	0.00787902	0.259166	-1.95864	protein_coding
PPIAL4E	5.06653	3.45227	4.45383	0.00792002	0.260065	-1.96371	protein_coding
GRID2	-2.19973	1.72844	-4.45224	0.00793103	0.260065	-1.96506	protein_coding
NFKBID	-1.92619	3.73211	-4.45096	0.0079399	0.260065	-1.96615	protein_coding
LGSN	2.5233	1.84275	4.44926	0.00795177	0.260065	-1.96761	protein_coding
AK1	-1.96166	4.91254	-4.4481	0.00795985	0.260065	-1.96861	protein_coding
SMOC2	-1.9182	5.2175	-4.44489	0.00798226	0.260444	-1.97135	protein_coding
EIF4E3	-2.0721	5.26724	-4.4425	0.00799892	0.260527	-1.97339	protein_coding
ACPP	2.99014	3.48908	4.43896	0.00802381	0.260527	-1.97643	protein_coding
HTR1E	-2.18618	2.707	-4.43782	0.0080318	0.260527	-1.9774	protein_coding
GPC6	-2.03923	3.6748	-4.43763	0.00803313	0.260527	-1.97756	protein_coding
LRRC3	-1.91477	1.34464	-4.43656	0.00804067	0.260527	-1.97848	protein_coding
DYSF	-2.20234	3.43624	-4.43528	0.00804976	0.260527	-1.97958	protein_coding
CCER1	2.03967	1.64987	4.43297	0.00806607	0.260527	-1.98156	protein_coding
FAM13C	-2.21346	4.64951	-4.43195	0.00807327	0.260527	-1.98244	protein_coding
MAP2	2.4067	6.43142	4.43105	0.00807968	0.260527	-1.98321	protein_coding
USP2	-2.56405	3.03154	-4.4302	0.00808572	0.260527	-1.98394	protein_coding
AHNAK2	1.98829	5.48597	4.43016	0.00808597	0.260527	-1.98397	protein_coding
PCDHA13	2.21272	2.93821	4.42529	0.00812064	0.260879	-1.98816	protein_coding
BAIAP2L1	1.96479	3.99573	4.42235	0.00814159	0.260879	-1.99068	protein_coding
DMRTC1B	-3.53276	2.76479	-4.42049	0.00815491	0.260879	-1.99228	protein_coding
MAFF	-2.01593	2.25609	-4.41985	0.00815955	0.260879	-1.99283	protein_coding
CLEC1A	-1.91217	1.86657	-4.41777	0.00817446	0.260879	-1.99462	protein_coding
CELF3	3.27118	2.21669	4.41616	0.00818607	0.260879	-1.99601	protein_coding
LONRF3	-1.93946	2.58383	-4.41487	0.00819531	0.260879	-1.99711	protein_coding
S100A8	2.80409	3.82893	4.41068	0.00822559	0.260879	-2.00072	protein_coding
TESMIN	2.26807	3.96437	4.40829	0.00824293	0.260879	-2.00278	protein_coding
AAMDC	-2.72273	4.05503	-4.40431	0.00827188	0.260879	-2.00622	protein_coding
EPPIN	2.48951	2.0551	4.40304	0.00828112	0.260879	-2.00731	protein_coding
SGO1	2.00155	2.81632	4.39992	0.00830395	0.260879	-2.01001	protein_coding
PTPRT	1.94943	2.74632	4.39298	0.00835497	0.260879	-2.016	protein_coding
CCDC85B	-1.88119	4.13252	-4.39293	0.00835531	0.260879	-2.01604	protein_coding
PPP3R2	3.28014	2.32837	4.38914	0.00838336	0.260879	-2.01933	protein_coding
SESN2	-2.1438	2.35822	-4.3885	0.00838804	0.260879	-2.01987	protein_coding
FAM47B	2.86167	1.75475	4.3881	0.00839102	0.260879	-2.02022	protein_coding
CCL3L3	-1.93062	1.64889	-4.38708	0.00839862	0.260879	-2.02111	protein_coding
ARHGAP11A	2.27508	3.76726	4.386	0.00840661	0.260879	-2.02204	protein_coding
SEMA3F	2.11577	4.3741	4.38549	0.00841042	0.260879	-2.02248	protein_coding
TSPYL2	-1.87022	7.90798	-4.38469	0.00841639	0.260879	-2.02318	protein_coding
LAGE3	-1.93805	2.63694	-4.38398	0.00842166	0.260879	-2.02379	protein_coding
C3orf70	-1.89388	1.93531	-4.38179	0.00843792	0.260879	-2.02568	protein_coding
SAG	3.24832	1.97774	4.37981	0.00845277	0.260879	-2.02741	protein_coding
ANGPTL5	-2.23034	2.32997	-4.379	0.00845878	0.260879	-2.0281	protein_coding
SPRR2E	1.87466	2.62129	4.379	0.00845882	0.260879	-2.02811	protein_coding
CAPN5	-2.05034	3.82089	-4.37746	0.00847033	0.260879	-2.02944	protein_coding
ANKRD24	-1.8668	2.3808	-4.37643	0.00847804	0.260879	-2.03033	protein_coding
GJB2	1.95708	1.68316	4.3707	0.00852115	0.260879	-2.03531	protein_coding
ADRA2A	-2.19245	2.76345	-4.37058	0.00852209	0.260879	-2.03542	protein_coding
CHD5	-1.90306	1.42354	-4.37032	0.00852408	0.260879	-2.03564	protein_coding
ST6GALNAC4	-2.34722	4.37411	-4.36521	0.00856272	0.260879	-2.04008	protein_coding
RHOB	-1.95121	5.64539	-4.36035	0.0085997	0.260879	-2.04431	protein_coding
RGS10	1.87575	5.67896	4.35547	0.00863706	0.260879	-2.04856	protein_coding
WFS1	-1.86421	6.28246	-4.3554	0.00863757	0.260879	-2.04862	protein_coding
MRGPRF	-2.30914	3.47568	-4.35291	0.00865668	0.260879	-2.05079	protein_coding
CCL21	-2.05696	3.36734	-4.35179	0.0086653	0.260879	-2.05176	protein_coding
TNP2	1.87158	1.05082	4.35077	0.00867318	0.260879	-2.05266	protein_coding
LCE1C	1.8592	1.04463	4.34968	0.00868157	0.260879	-2.05361	protein_coding
SEMA3G	-2.01453	1.86759	-4.34773	0.00869665	0.260879	-2.05531	protein_coding
AMHR2	-1.96607	4.19758	-4.34624	0.00870815	0.260879	-2.05661	protein_coding
NKD2	1.95729	3.08724	4.34506	0.00871731	0.260879	-2.05764	protein_coding
AC010319.2	-2.17178	1.51706	-4.34446	0.00872193	0.260879	-2.05816	protein_coding
TBX1	-1.96477	2.65684	-4.34283	0.00873463	0.260879	-2.05959	protein_coding
AC037459.1	-2.01803	2.0751	-4.3398	0.00875815	0.260879	-2.06223	protein_coding
TRIM56	-1.93164	4.09855	-4.33915	0.00876328	0.260879	-2.0628	protein_coding
NRN1	-2.03805	2.46152	-4.33869	0.00876683	0.260879	-2.0632	protein_coding
TMEM184A	2.2863	2.16185	4.33765	0.00877495	0.260879	-2.06411	protein_coding
VASH2	2.04429	4.13935	4.3339	0.0088043	0.260879	-2.06739	protein_coding
HSPB8	-2.00859	3.07296	-4.3332	0.0088098	0.260879	-2.068	protein_coding
SH2D3A	1.89075	3.26585	4.33252	0.00881511	0.260879	-2.06859	protein_coding
HTRA3	-2.05609	4.8371	-4.32944	0.00883933	0.260879	-2.07129	protein_coding
PRDM7	2.14818	1.96629	4.3269	0.00885944	0.260879	-2.07352	protein_coding
HJURP	1.9998	2.85242	4.3265	0.00886259	0.260879	-2.07387	protein_coding
MUC12	2.61151	2.39045	4.32574	0.00886855	0.260879	-2.07453	protein_coding
TXLNB	-1.88891	2.58558	-4.32351	0.00888625	0.260879	-2.07649	protein_coding
C6orf132	2.30552	3.01737	4.32194	0.00889866	0.260879	-2.07786	protein_coding
MATK	-1.84217	1.15656	-4.3191	0.00892132	0.260879	-2.08036	protein_coding
YPEL4	-2.70864	2.86793	-4.31774	0.00893214	0.260879	-2.08155	protein_coding
COLCA2	-2.18427	2.9158	-4.31601	0.00894594	0.260879	-2.08307	protein_coding
TMEM120A	-1.93149	5.44263	-4.31572	0.00894822	0.260879	-2.08332	protein_coding
LGALS3	-1.89856	6.7598	-4.31559	0.00894928	0.260879	-2.08344	protein_coding
TMEM191C	-1.84049	1.56605	-4.31455	0.00895761	0.260879	-2.08435	protein_coding
GNB4	-1.94405	2.89473	-4.3137	0.00896445	0.260879	-2.0851	protein_coding
WRB-SH3BGR	-2.18259	1.68991	-4.31159	0.00898131	0.260879	-2.08695	protein_coding
TNNC2	-2.23052	1.55016	-4.31021	0.00899242	0.260879	-2.08817	protein_coding
HRCT1	-2.10565	1.86622	-4.30943	0.00899872	0.260879	-2.08886	protein_coding
NPAP1	-1.86544	1.97867	-4.30922	0.00900042	0.260879	-2.08904	protein_coding
MYT1L	3.05825	2.32186	4.30841	0.00900688	0.260879	-2.08975	protein_coding
SLC7A2	-2.21357	5.03685	-4.30697	0.00901851	0.260879	-2.09102	protein_coding
ALDH1A1	-2.0379	5.8745	-4.30496	0.00903479	0.260879	-2.09279	protein_coding
FAM167A	1.83984	2.0619	4.3041	0.00904167	0.260879	-2.09354	protein_coding
RELL1	-2.04382	3.49658	-4.30014	0.00907381	0.260879	-2.09703	protein_coding
SGSM1	-1.83442	1.59413	-4.29987	0.00907597	0.260879	-2.09726	protein_coding
METTL7B	2.71946	2.02007	4.29846	0.00908746	0.260879	-2.09851	protein_coding
PCSK1	2.37307	1.59098	4.2983	0.00908876	0.260879	-2.09865	protein_coding
PLA2G1B	-2.69056	1.89331	-4.29624	0.00910556	0.260879	-2.10046	protein_coding
KCNA3	-1.8338	2.33088	-4.29561	0.00911068	0.260879	-2.10102	protein_coding
MORN5	-1.94786	1.458	-4.29367	0.00912655	0.260879	-2.10273	protein_coding
ZNF525	1.84278	4.43183	4.29202	0.00914007	0.260879	-2.10419	protein_coding
LRRN2	2.04604	4.57215	4.29172	0.00914248	0.260879	-2.10445	protein_coding
LRTM2	1.83394	1.37724	4.29056	0.00915204	0.260879	-2.10547	protein_coding
DDIT4	-2.43844	4.11903	-4.29031	0.00915412	0.260879	-2.1057	protein_coding
KLHL26	-2.21177	2.39896	-4.28989	0.00915756	0.260879	-2.10607	protein_coding
UGT1A8	3.06267	2.16137	4.28914	0.00916369	0.260879	-2.10673	protein_coding
ZDHHC11B	-2.21531	2.00926	-4.2891	0.00916406	0.260879	-2.10677	protein_coding
HPN	1.83534	3.13365	4.28694	0.00918179	0.260879	-2.10867	protein_coding
AC006486.1	-1.99527	1.12371	-4.28607	0.00918897	0.260879	-2.10944	protein_coding
HSPA12B	-2.2374	2.07796	-4.28591	0.00919031	0.260879	-2.10958	protein_coding
PDZK1	2.32	2.34673	4.28286	0.00921548	0.260879	-2.11227	protein_coding
FLT3LG	-2.08839	2.99965	-4.27903	0.00924722	0.260879	-2.11566	protein_coding
CLEC2B	-1.83371	4.39191	-4.27658	0.00926762	0.260879	-2.11783	protein_coding
PARM1	-1.9244	2.98176	-4.27563	0.00927553	0.260879	-2.11867	protein_coding
GADD45G	-1.96829	2.41585	-4.27561	0.00927572	0.260879	-2.11869	protein_coding
LDHD	-1.8253	2.24517	-4.27419	0.00928754	0.260879	-2.11994	protein_coding
IFNA17	3.02427	1.62716	4.2739	0.00928998	0.260879	-2.1202	protein_coding
ERICH6B	3.34528	3.70769	4.27386	0.00929033	0.260879	-2.12024	protein_coding
CSRNP1	-2.17177	4.51905	-4.27333	0.00929472	0.260879	-2.1207	protein_coding
CIT	2.39608	4.69621	4.27179	0.0093076	0.260879	-2.12207	protein_coding
HEYL	-1.83152	3.32225	-4.27143	0.00931066	0.260879	-2.12239	protein_coding
GABRE	1.89839	5.7036	4.26993	0.00932323	0.260879	-2.12372	protein_coding
SIVA1	-1.8897	3.5151	-4.26842	0.00933588	0.260879	-2.12506	protein_coding
MT1HL1	1.87874	1.0544	4.26797	0.00933963	0.260879	-2.12545	protein_coding
KRT17	3.07479	3.1611	4.26734	0.00934494	0.260879	-2.12601	protein_coding
RIMS4	-1.96165	1.39841	-4.26692	0.00934849	0.260879	-2.12639	protein_coding
SLC27A1	-2.51457	3.94026	-4.26668	0.00935053	0.260879	-2.1266	protein_coding
RNF17	2.83092	1.95823	4.26206	0.00938947	0.260879	-2.1307	protein_coding
POTEE	3.21026	3.81092	4.25962	0.00941017	0.260879	-2.13287	protein_coding
RAB6C	2.48356	2.53891	4.25849	0.00941971	0.260879	-2.13387	protein_coding
SPTBN2	1.84196	4.25797	4.2557	0.00944343	0.260879	-2.13634	protein_coding
FOXP2	-1.81777	3.69159	-4.25516	0.00944804	0.260879	-2.13682	protein_coding
TIMP4	-1.97112	1.71029	-4.25442	0.00945437	0.260879	-2.13749	protein_coding
PNPLA7	-2.55086	3.83649	-4.24901	0.00950057	0.260879	-2.14229	protein_coding
KCTD8	-1.81316	2.72526	-4.24874	0.00950291	0.260879	-2.14253	protein_coding
VENTX	-1.83998	1.66046	-4.24824	0.00950725	0.260879	-2.14298	protein_coding
ADCY9	-1.846	4.34771	-4.24791	0.00951004	0.260879	-2.14327	protein_coding
B3GNT7	-1.86437	4.56821	-4.24512	0.00953405	0.260879	-2.14576	protein_coding
PLA2R1	-1.81072	4.12229	-4.2445	0.00953936	0.260879	-2.14631	protein_coding
ST6GALNAC6	-1.87927	5.93494	-4.24429	0.00954116	0.260879	-2.14649	protein_coding
YPEL1	-1.81807	2.22376	-4.24315	0.00955106	0.260879	-2.14752	protein_coding
DNAJC12	2.09025	4.65748	4.24303	0.00955204	0.260879	-2.14762	protein_coding
SMIM4	-2.15548	5.22936	-4.24251	0.00955651	0.260879	-2.14808	protein_coding
TAS2R43	1.89775	4.98125	4.24175	0.00956307	0.260879	-2.14876	protein_coding
HOXC5	-1.88329	2.19727	-4.2398	0.00958	0.260879	-2.1505	protein_coding
VWDE	1.90111	2.58631	4.23807	0.00959495	0.260879	-2.15204	protein_coding
PRRG2	1.98378	1.61026	4.23722	0.00960235	0.260879	-2.1528	protein_coding
CBLN4	-1.96273	1.4212	-4.23618	0.00961136	0.260879	-2.15372	protein_coding
ITGA8	-1.8255	3.65991	-4.23541	0.00961806	0.260879	-2.15441	protein_coding
TNFRSF11B	3.1342	3.46952	4.2345	0.009626	0.260879	-2.15523	protein_coding
PRL	1.82323	1.51683	4.23171	0.0096503	0.261037	-2.15771	protein_coding
ANO4	-2.47557	1.97614	-4.22854	0.00967805	0.261289	-2.16055	protein_coding
TMPRSS3	2.63421	2.13155	4.22683	0.00969303	0.261316	-2.16207	protein_coding
GSTA1	-2.3383	2.43166	-4.22583	0.00970187	0.261316	-2.16297	protein_coding
FHL2	-2.53455	6.57523	-4.22522	0.00970719	0.261316	-2.16351	protein_coding
STK19	-1.84958	4.27189	-4.22323	0.00972468	0.261316	-2.16529	protein_coding
JCHAIN	-1.9147	3.5608	-4.22221	0.00973375	0.261316	-2.16621	protein_coding
SLC51A	-1.82697	1.83455	-4.22213	0.0097344	0.261316	-2.16628	protein_coding
AL132780.3	-1.95233	2.45386	-4.21883	0.00976355	0.26185	-2.16923	protein_coding
DUSP4	2.41403	3.12345	4.21549	0.00979324	0.26215	-2.17223	protein_coding
ADGRV1	2.68943	4.36626	4.21249	0.00981991	0.262368	-2.17491	protein_coding
CABYR	1.80502	3.66379	4.21003	0.00984188	0.262707	-2.17712	protein_coding
CSF1	-1.79778	3.52944	-4.20859	0.00985469	0.262801	-2.1784	protein_coding
VLDLR	-2.10322	5.60158	-4.2065	0.00987345	0.263046	-2.18028	protein_coding
SRRM3	-1.81232	1.44819	-4.2055	0.00988245	0.263046	-2.18118	protein_coding
ADAM28	2.28702	4.95582	4.20252	0.00990927	0.263512	-2.18386	protein_coding
TOB2	-1.80231	4.36196	-4.20051	0.00992732	0.263583	-2.18566	protein_coding
TTC30B	1.81512	3.94297	4.19975	0.00993426	0.263583	-2.18635	protein_coding
NPY4R2	1.96857	1.09931	4.19913	0.00993985	0.263583	-2.1869	protein_coding
JUND	-2.35968	7.18864	-4.19692	0.0099598	0.263865	-2.18888	protein_coding
RAD51AP1	1.84287	3.69774	4.19352	0.00999068	0.264126	-2.19194	protein_coding
PLD1	-2.06736	5.15768	-4.19334	0.00999237	0.264126	-2.19211	protein_coding
GNAZ	-2.05983	2.15862	-4.19174	0.0100069	0.264126	-2.19355	protein_coding
STRBP	1.87309	4.9707	4.19173	0.010007	0.264126	-2.19355	protein_coding
PTPRD	-1.91122	5.42309	-4.18668	0.0100532	0.26451	-2.19811	protein_coding
IFI27L1	-2.36824	2.27835	-4.18647	0.0100551	0.26451	-2.1983	protein_coding
CAND2	-1.81551	2.61659	-4.1864	0.0100557	0.26451	-2.19836	protein_coding
SST	2.89738	3.42424	4.18605	0.0100589	0.26451	-2.19867	protein_coding
TMEM241	-1.81415	2.63672	-4.18371	0.0100804	0.264831	-2.20078	protein_coding
DACT3	-1.84388	4.87755	-4.1811	0.0101044	0.264968	-2.20313	protein_coding
CYBRD1	-1.92814	7.21769	-4.17916	0.0101223	0.265194	-2.20489	protein_coding
MFSD4A	-2.0139	1.85603	-4.17661	0.0101459	0.26532	-2.20718	protein_coding
MRPL41	-1.96652	4.82942	-4.17357	0.0101741	0.265568	-2.20993	protein_coding
ZNF239	1.94634	4.48921	4.17252	0.0101838	0.265576	-2.21087	protein_coding
CFAP221	1.78156	4.18728	4.16928	0.010214	0.265944	-2.2138	protein_coding
SOX15	-2.61587	3.30777	-4.16807	0.0102253	0.265944	-2.21489	protein_coding
SLC45A1	-1.82332	2.16932	-4.16424	0.0102612	0.266368	-2.21837	protein_coding
PDGFRL	-1.81375	2.96893	-4.16262	0.0102764	0.266475	-2.21983	protein_coding
KIF2B	2.85208	1.8863	4.1618	0.0102841	0.266475	-2.22057	protein_coding
PDZRN3	-1.81642	5.88664	-4.15869	0.0103134	0.266758	-2.22338	protein_coding
GATA4	-2.53303	5.26339	-4.15864	0.0103139	0.266758	-2.22343	protein_coding
CCDC184	-2.021	1.92705	-4.15345	0.0103631	0.266951	-2.22814	protein_coding
DEPDC1B	1.94705	2.9166	4.15218	0.0103751	0.266951	-2.22929	protein_coding
KRT15	1.82173	2.2038	4.15191	0.0103776	0.266951	-2.22953	protein_coding
AIMP2	1.78455	4.48063	4.15188	0.0103779	0.266951	-2.22956	protein_coding
EMILIN1	-1.76997	5.23614	-4.14775	0.0104173	0.26772	-2.23331	protein_coding
LRRN4CL	-1.98511	1.97336	-4.1457	0.0104369	0.267983	-2.23517	protein_coding
HIST2H3PS2	-2.28561	3.34545	-4.14405	0.0104527	0.268072	-2.23667	protein_coding
MCHR1	-1.83508	2.04335	-4.14336	0.0104594	0.268072	-2.2373	protein_coding
CT45A1	3.439	2.59544	4.13905	0.0105008	0.268808	-2.24121	protein_coding
GAD2	2.07897	1.15451	4.13789	0.0105119	0.268808	-2.24227	protein_coding
C16orf46	1.82127	2.14707	4.13742	0.0105165	0.268808	-2.2427	protein_coding
BNC2	-1.79777	7.0375	-4.13486	0.0105412	0.268982	-2.24502	protein_coding
MPL	-2.33414	2.17178	-4.13301	0.0105592	0.268982	-2.24671	protein_coding
PRRT2	-1.98986	5.30204	-4.13105	0.0105782	0.268982	-2.24849	protein_coding
CGB2	1.93366	1.08186	4.131	0.0105787	0.268982	-2.24854	protein_coding
RASA4	-1.98031	6.41464	-4.13083	0.0105804	0.268982	-2.24869	protein_coding
MAPK8IP2	-2.06421	1.37753	-4.12878	0.0106003	0.269139	-2.25056	protein_coding
MAGEA12	2.06858	1.483	4.12811	0.0106069	0.269139	-2.25118	protein_coding
PIF1	2.40616	2.23807	4.12579	0.0106295	0.269139	-2.25328	protein_coding
FYCO1	-1.9298	4.51604	-4.12533	0.010634	0.269139	-2.25371	protein_coding
HIST1H2BA	2.42445	1.57933	4.12372	0.0106498	0.269297	-2.25518	protein_coding
FAM183A	1.86423	1.93307	4.12049	0.0106816	0.269671	-2.25813	protein_coding
KRT9	1.93372	2.05695	4.11966	0.0106896	0.269671	-2.25887	protein_coding
FMN2	-1.86905	2.56484	-4.11931	0.0106931	0.269671	-2.2592	protein_coding
AQP5	2.70603	2.7127	4.11663	0.0107195	0.269856	-2.26165	protein_coding
MOBP	-2.44865	1.53723	-4.11524	0.0107333	0.269962	-2.26292	protein_coding
UGT1A7	3.26292	2.35207	4.1104	0.0107813	0.270688	-2.26734	protein_coding
SPIC	2.83261	1.98272	4.10768	0.0108084	0.270831	-2.26983	protein_coding
ADCYAP1R1	-1.8005	2.43837	-4.10695	0.0108156	0.270831	-2.27049	protein_coding
OR11H1	3.38433	1.80719	4.10497	0.0108354	0.270951	-2.27231	protein_coding
MIA	2.53887	3.06221	4.10456	0.0108396	0.270951	-2.27269	protein_coding
INTS7	1.76981	4.96056	4.10328	0.0108524	0.271032	-2.27386	protein_coding
LHFPL2	-2.36344	3.41115	-4.10064	0.0108788	0.271235	-2.27627	protein_coding
KIAA1217	1.7804	6.9884	4.10056	0.0108797	0.271235	-2.27635	protein_coding
AP1S3	2.46499	3.27007	4.09957	0.0108896	0.271244	-2.27725	protein_coding
LAMB1	1.79107	6.65809	4.0973	0.0109125	0.271574	-2.27934	protein_coding
OR2M5	2.13607	2.49705	4.09113	0.0109749	0.271767	-2.285	protein_coding
G0S2	-2.19295	2.97295	-4.08574	0.0110297	0.271767	-2.28994	protein_coding
GNA14	-1.88369	2.20022	-4.08507	0.0110366	0.271767	-2.29056	protein_coding
BOLL	1.88601	2.49059	4.08283	0.0110595	0.271767	-2.29262	protein_coding
ZNF835	-2.48981	2.16441	-4.08234	0.0110645	0.271767	-2.29307	protein_coding
AC025165.6	-1.8677	1.21916	-4.08215	0.0110664	0.271767	-2.29324	protein_coding
HTR2B	1.76258	3.03795	4.08144	0.0110738	0.271767	-2.2939	protein_coding
JAKMIP3	-1.74575	1.87565	-4.07864	0.0111026	0.271767	-2.29648	protein_coding
SLC25A42	-2.61298	2.94574	-4.07816	0.0111075	0.271767	-2.29692	protein_coding
KRTCAP3	1.73915	3.14817	4.07746	0.0111147	0.271767	-2.29756	protein_coding
LYPD3	-1.7553	3.18412	-4.07696	0.0111198	0.271767	-2.29802	protein_coding
EZH2	1.76563	3.8996	4.07235	0.0111675	0.271767	-2.30227	protein_coding
CTAGE4	2.44459	5.86677	4.07224	0.0111686	0.271767	-2.30236	protein_coding
TGFBR3	-1.9414	6.71424	-4.07171	0.0111741	0.271767	-2.30286	protein_coding
AGRN	1.95541	5.51756	4.06986	0.0111933	0.271767	-2.30456	protein_coding
DPYSL4	-1.8846	1.9988	-4.06915	0.0112007	0.271767	-2.30522	protein_coding
TSPAN5	-2.16068	4.85188	-4.06911	0.0112011	0.271767	-2.30525	protein_coding
TMEM132B	1.95344	3.7013	4.06885	0.0112037	0.271767	-2.30549	protein_coding
REX1BD	-1.73556	4.53535	-4.0687	0.0112053	0.271767	-2.30563	protein_coding
PHLDB3	-1.75297	4.72287	-4.06805	0.0112121	0.271767	-2.30623	protein_coding
VWC2	-1.73487	1.0297	-4.06753	0.0112176	0.271767	-2.30671	protein_coding
MEF2B	-1.74938	3.41597	-4.06711	0.0112219	0.271767	-2.30709	protein_coding
CSTL1	3.24445	2.3215	4.06675	0.0112256	0.271767	-2.30743	protein_coding
CPQ	-1.73773	6.15244	-4.06257	0.0112693	0.271767	-2.31128	protein_coding
SAMD12	2.04477	3.59223	4.06142	0.0112813	0.271767	-2.31234	protein_coding
VEPH1	1.95189	3.52045	4.06049	0.0112912	0.271767	-2.31321	protein_coding
DHRS4	-2.55527	4.37066	-4.06016	0.0112945	0.271767	-2.31351	protein_coding
ANKS4B	2.04869	1.51363	4.05968	0.0112996	0.271767	-2.31395	protein_coding
NUPR1	-1.73083	5.78156	-4.05697	0.0113281	0.271884	-2.31645	protein_coding
ROBO2	-1.73984	3.94462	-4.05552	0.0113434	0.272021	-2.3178	protein_coding
HSD17B14	-2.07403	4.26233	-4.05366	0.0113631	0.272086	-2.31952	protein_coding
CDCA3	1.95386	2.81271	4.05213	0.0113793	0.27219	-2.32094	protein_coding
MPPED2	2.66205	4.09766	4.04814	0.0114216	0.272774	-2.32463	protein_coding
PWWP3B	-1.82048	5.44407	-4.04801	0.011423	0.272774	-2.32474	protein_coding
PLAAT5	-1.76289	1.26764	-4.04697	0.011434	0.272807	-2.3257	protein_coding
TGFBI	3.36575	7.02372	4.04302	0.0114762	0.272963	-2.32937	protein_coding
IL19	2.82492	1.79277	4.04205	0.0114866	0.272963	-2.33027	protein_coding
SFRP2	1.75265	4.90059	4.04169	0.0114904	0.272963	-2.3306	protein_coding
CCDC185	2.41472	2.2377	4.0397	0.0115118	0.272963	-2.33245	protein_coding
MROH7	-1.72783	3.74248	-4.03953	0.0115136	0.272963	-2.3326	protein_coding
CENPU	1.72297	2.71742	4.03929	0.0115161	0.272963	-2.33282	protein_coding
AMIGO1	-1.77325	3.30658	-4.03915	0.0115176	0.272963	-2.33295	protein_coding
OR6M1	2.22837	1.22921	4.03525	0.0115597	0.273053	-2.33657	protein_coding
RRAS	-1.76907	4.37793	-4.03389	0.0115744	0.273053	-2.33784	protein_coding
DCLK3	1.82693	1.36218	4.03308	0.0115831	0.273053	-2.33859	protein_coding
NDRG2	-1.72826	7.61349	-4.03209	0.0115938	0.273053	-2.33951	protein_coding
ASIP	-3.05208	1.97036	-4.02997	0.0116167	0.273078	-2.34147	protein_coding
ADGRF1	4.25078	3.72931	4.02873	0.0116302	0.273114	-2.34263	protein_coding
ZAR1L	1.93411	1.24226	4.02739	0.0116448	0.273114	-2.34387	protein_coding
NOS2	-1.74806	1.168	-4.02609	0.011659	0.273114	-2.34508	protein_coding
HELB	1.75429	4.0705	4.02473	0.0116738	0.273235	-2.34635	protein_coding
F3	-1.7173	4.19335	-4.02226	0.0117008	0.273287	-2.34864	protein_coding
AP1S2	1.75336	5.53535	4.02126	0.0117117	0.273287	-2.34957	protein_coding
DEFB124	1.84414	1.0371	4.01786	0.0117491	0.273287	-2.35274	protein_coding
CITED4	-1.78768	1.85154	-4.01599	0.0117696	0.273287	-2.35448	protein_coding
ZIM2	-4.40479	5.79258	-4.01577	0.011772	0.273287	-2.35468	protein_coding
FXYD5	1.71196	5.57419	4.01321	0.0118002	0.273287	-2.35707	protein_coding
IVL	2.96951	2.33286	4.01266	0.0118063	0.273287	-2.35758	protein_coding
GPR135	-1.87431	1.95991	-4.01223	0.0118111	0.273287	-2.35799	protein_coding
HIST1H2AM	2.55482	5.82269	4.01012	0.0118345	0.273287	-2.35995	protein_coding
HOXA11	2.08873	2.05734	4.00925	0.0118441	0.273287	-2.36076	protein_coding
FLG	2.33654	2.43253	4.00785	0.0118597	0.273287	-2.36207	protein_coding
PSG11	3.22039	2.32046	4.00744	0.0118642	0.273287	-2.36245	protein_coding
ZNF275	-1.74253	3.34002	-4.00476	0.011894	0.273479	-2.36495	protein_coding
COL7A1	2.27893	4.06344	4.00452	0.0118967	0.273479	-2.36517	protein_coding
CPD	1.77148	6.42752	4.00253	0.0119189	0.273666	-2.36703	protein_coding
S100A2	1.76426	2.90075	4.00206	0.0119242	0.273666	-2.36747	protein_coding
CNN1	-1.72243	6.47618	-3.99955	0.0119523	0.274089	-2.36982	protein_coding
ABTB1	-2.16901	4.28432	-3.99854	0.0119636	0.274098	-2.37076	protein_coding
ZNF605	1.73273	5.23516	3.99663	0.0119851	0.274098	-2.37254	protein_coding
TBC1D4	-1.71603	5.9424	-3.99584	0.011994	0.274098	-2.37329	protein_coding
LTC4S	-1.85497	2.87325	-3.99321	0.0120237	0.274098	-2.37575	protein_coding
KLHL21	-1.77128	4.58	-3.99252	0.0120315	0.274098	-2.3764	protein_coding
ADAMTS5	-2.06072	4.69285	-3.99148	0.0120432	0.274098	-2.37736	protein_coding
TSPAN18	-2.10997	3.2779	-3.99098	0.0120489	0.274098	-2.37784	protein_coding
CDR1	3.63487	3.63174	3.99093	0.0120494	0.274098	-2.37788	protein_coding
TEX22	-1.81203	1.33243	-3.98969	0.0120635	0.274129	-2.37904	protein_coding
KRTAP9-7	1.87576	1.05291	3.9891	0.0120702	0.274129	-2.37959	protein_coding
NFASC	-2.13194	5.3962	-3.98548	0.0121114	0.274274	-2.38299	protein_coding
PSG8	3.53259	2.44355	3.98513	0.0121153	0.274274	-2.38331	protein_coding
OR4F4	2.38243	1.30624	3.98393	0.012129	0.274366	-2.38444	protein_coding
TMPRSS2	2.35557	2.69275	3.98272	0.0121427	0.274381	-2.38557	protein_coding
SYNE4	1.77763	3.26786	3.98173	0.0121541	0.274381	-2.3865	protein_coding
STS	-1.70079	2.63249	-3.98132	0.0121588	0.274381	-2.38688	protein_coding
C4orf3	-2.02244	3.74758	-3.97878	0.0121879	0.274407	-2.38927	protein_coding
FZD4	-1.76653	3.06497	-3.97869	0.012189	0.274407	-2.38935	protein_coding
CDK9	-1.93072	5.19565	-3.97467	0.0122351	0.274727	-2.39312	protein_coding
PDE2A	-1.74617	3.35657	-3.97247	0.0122605	0.274727	-2.39519	protein_coding
MRPL34	-2.2236	3.48362	-3.97188	0.0122674	0.274727	-2.39575	protein_coding
UGT2B7	3.25652	2.58721	3.97108	0.0122766	0.274727	-2.39649	protein_coding
BAG2	-1.77165	2.51517	-3.97081	0.0122798	0.274727	-2.39675	protein_coding
FOSB	-2.67803	6.65478	-3.9692	0.0122985	0.274727	-2.39827	protein_coding
RTKN2	2.10387	3.31047	3.96904	0.0123002	0.274727	-2.39841	protein_coding
C12orf71	1.69455	0.9623	3.95951	0.0124114	0.275531	-2.40738	protein_coding
VIL1	2.14583	2.41821	3.95834	0.0124251	0.275531	-2.40849	protein_coding
GMFG	-1.68867	2.04948	-3.95824	0.0124263	0.275531	-2.40858	protein_coding
C12orf56	1.711	1.32491	3.95504	0.0124638	0.275531	-2.41159	protein_coding
TAS2R40	1.71045	0.970252	3.95266	0.0124919	0.275531	-2.41384	protein_coding
MFSD6	1.77252	5.34735	3.95261	0.0124925	0.275531	-2.41389	protein_coding
FN3K	-1.72456	4.66678	-3.95247	0.0124942	0.275531	-2.41402	protein_coding
SIGLEC10	1.82448	2.84144	3.95229	0.0124963	0.275531	-2.41418	protein_coding
ADGRF5	-1.72058	3.51622	-3.95003	0.012523	0.275531	-2.41631	protein_coding
NEFH	-1.7995	4.76609	-3.94914	0.0125335	0.275531	-2.41716	protein_coding
FAR2	1.71096	3.46556	3.94893	0.012536	0.275531	-2.41735	protein_coding
POTEG	2.46362	1.99164	3.94737	0.0125546	0.275531	-2.41883	protein_coding
ARID5A	-1.73355	5.09629	-3.9471	0.0125577	0.275531	-2.41908	protein_coding
RFPL4AL1	2.49467	1.81375	3.94567	0.0125748	0.275531	-2.42043	protein_coding
EVA1A	2.1936	1.85189	3.94497	0.0125831	0.275531	-2.42109	protein_coding
FIGN	-1.87179	3.65108	-3.94395	0.0125953	0.275531	-2.42206	protein_coding
PNMA8B	-1.74762	1.54884	-3.94315	0.0126048	0.275531	-2.42281	protein_coding
ACRBP	1.68169	4.04461	3.94275	0.0126096	0.275531	-2.42319	protein_coding
LPA	-2.45858	3.96519	-3.94267	0.0126105	0.275531	-2.42327	protein_coding
INAFM2	-1.83915	1.32307	-3.94105	0.0126299	0.275531	-2.4248	protein_coding
ATP13A4	-1.83136	2.54326	-3.93962	0.012647	0.275531	-2.42615	protein_coding
PEG3	-3.79441	7.49822	-3.93789	0.0126678	0.275531	-2.42779	protein_coding
BMX	-1.68979	1.25439	-3.93619	0.0126881	0.275531	-2.42939	protein_coding
PLEKHO2	-1.7696	3.37228	-3.93618	0.0126883	0.275531	-2.4294	protein_coding
NCS1	-1.83405	3.39659	-3.93539	0.0126978	0.275531	-2.43015	protein_coding
MAGEA6	2.20106	1.70575	3.93324	0.0127237	0.275531	-2.43218	protein_coding
OR52N4	-2.17754	2.25196	-3.93279	0.0127291	0.275531	-2.43261	protein_coding
AC009133.6	-2.02053	4.73179	-3.93236	0.0127343	0.275531	-2.43302	protein_coding
CAVIN3	-2.25938	3.76453	-3.93221	0.0127361	0.275531	-2.43316	protein_coding
UBIAD1	-2.02675	3.43664	-3.93031	0.012759	0.275531	-2.43495	protein_coding
ISG20	-1.7732	2.62634	-3.92748	0.0127934	0.275531	-2.43764	protein_coding
KANK3	-1.67404	2.03544	-3.92377	0.0128385	0.275531	-2.44116	protein_coding
SYNE3	-1.86585	3.04178	-3.92362	0.0128403	0.275531	-2.44129	protein_coding
NCKIPSD	-1.76776	5.68561	-3.92345	0.0128424	0.275531	-2.44146	protein_coding
CBLN3	-2.08375	2.32453	-3.9218	0.0128626	0.275531	-2.44302	protein_coding
AL163636.2	-2.24506	1.73281	-3.91908	0.0128958	0.275531	-2.44561	protein_coding
NOP2	1.68845	5.22788	3.91471	0.0129496	0.275531	-2.44976	protein_coding
PKHD1	1.70251	1.34054	3.91453	0.0129517	0.275531	-2.44993	protein_coding
SHISA9	2.05468	1.95766	3.91444	0.0129528	0.275531	-2.45001	protein_coding
LDLRAD3	-1.69952	3.44724	-3.91419	0.0129559	0.275531	-2.45025	protein_coding
GDA	3.01668	2.4282	3.91396	0.0129587	0.275531	-2.45047	protein_coding
HBA1	-2.7338	8.23307	-3.91389	0.0129596	0.275531	-2.45053	protein_coding
SLC9A4	1.93763	1.22934	3.91309	0.0129694	0.275531	-2.45129	protein_coding
OR4N2	2.39647	1.73268	3.91276	0.0129736	0.275531	-2.45161	protein_coding
OR1A1	2.05725	1.14365	3.9125	0.0129767	0.275531	-2.45185	protein_coding
SELENOM	-1.82911	5.66862	-3.91108	0.0129943	0.275531	-2.4532	protein_coding
TMEM44	-1.86511	3.06597	-3.9097	0.0130114	0.275531	-2.45452	protein_coding
MELTF	2.12708	2.81269	3.90868	0.0130241	0.275531	-2.45549	protein_coding
LRRC8E	1.78925	2.25788	3.90863	0.0130246	0.275531	-2.45553	protein_coding
ANKRD53	-1.81992	3.00612	-3.90709	0.0130437	0.275531	-2.45699	protein_coding
NEFL	2.78903	2.8867	3.9067	0.0130485	0.275531	-2.45737	protein_coding
STBD1	-1.72935	1.46579	-3.90571	0.0130609	0.275531	-2.45831	protein_coding
CDH6	1.71053	3.85346	3.90559	0.0130624	0.275531	-2.45843	protein_coding
MORN4	-2.04159	3.04943	-3.90449	0.0130761	0.275531	-2.45947	protein_coding
BLNK	1.90267	3.63285	3.90404	0.0130817	0.275531	-2.4599	protein_coding
PGM5	-1.7299	4.82797	-3.90395	0.0130828	0.275531	-2.45999	protein_coding
AC005258.1	-1.6799	1.24335	-3.90219	0.0131047	0.275531	-2.46166	protein_coding
ANKRD18A	1.96987	3.32787	3.90173	0.0131105	0.275531	-2.4621	protein_coding
NYNRIN	-1.77186	5.62751	-3.90115	0.0131177	0.275531	-2.46265	protein_coding
HECA	-1.80756	3.08571	-3.90082	0.0131219	0.275531	-2.46297	protein_coding
TAS2R16	2.42221	1.32613	3.89916	0.0131427	0.275531	-2.46455	protein_coding
MICA	-2.04322	3.62553	-3.89842	0.013152	0.275531	-2.46526	protein_coding
DUSP1	-2.51566	6.76725	-3.89758	0.0131624	0.275531	-2.46605	protein_coding
DEFB119	1.84847	1.62886	3.89704	0.0131692	0.275531	-2.46657	protein_coding
FGF10	-1.66552	3.06572	-3.89673	0.0131732	0.275531	-2.46687	protein_coding
MBNL3	2.02983	5.68029	3.89386	0.0132093	0.275531	-2.4696	protein_coding
TRPV2	-1.70103	3.75207	-3.89296	0.0132206	0.275531	-2.47046	protein_coding
CCDC112	1.71664	5.22053	3.89083	0.0132475	0.275531	-2.4725	protein_coding
ZC3H12A	-1.79451	3.54966	-3.89067	0.0132495	0.275531	-2.47264	protein_coding
ZSWIM7	-1.75466	4.48477	-3.89028	0.0132544	0.275531	-2.47301	protein_coding
STON1	-2.36227	3.92249	-3.89007	0.0132571	0.275531	-2.47322	protein_coding
HACD4	-1.71514	1.35085	-3.88981	0.0132604	0.275531	-2.47346	protein_coding
ZNF695	2.90319	3.19307	3.88898	0.0132709	0.275531	-2.47426	protein_coding
CEBPB	-1.93181	4.85639	-3.88871	0.0132743	0.275531	-2.47452	protein_coding
TSPAN33	1.85736	2.67095	3.88675	0.0132992	0.275531	-2.47639	protein_coding
SLC35D1	-1.73031	1.58114	-3.88544	0.0133158	0.275531	-2.47764	protein_coding
SCN7A	-2.45992	5.5301	-3.88463	0.0133262	0.275531	-2.47842	protein_coding
SNN	-1.65561	1.65449	-3.88148	0.0133663	0.275531	-2.48142	protein_coding
EPHA6	-1.73255	4.26889	-3.88072	0.013376	0.275531	-2.48215	protein_coding
MAGEA4	2.12442	1.46666	3.87944	0.0133924	0.275531	-2.48337	protein_coding
STC2	2.44621	3.03962	3.8787	0.0134019	0.275531	-2.48408	protein_coding
FKRP	-1.85969	3.55168	-3.87773	0.0134143	0.275531	-2.48501	protein_coding
VCX	2.97091	3.4736	3.87772	0.0134144	0.275531	-2.48501	protein_coding
CDC42EP2	-1.78526	3.47424	-3.87727	0.0134202	0.275531	-2.48545	protein_coding
PAQR7	-1.73699	4.77814	-3.87659	0.013429	0.275531	-2.4861	protein_coding
SERTM1	-2.0083	1.75747	-3.87623	0.0134336	0.275531	-2.48645	protein_coding
DRC7	2.1465	2.09871	3.87526	0.013446	0.275531	-2.48737	protein_coding
MAGEB17	1.76791	0.998982	3.87524	0.0134462	0.275531	-2.48739	protein_coding
ZMYND12	-1.66118	2.49111	-3.87318	0.0134728	0.275531	-2.48936	protein_coding
GLI2	-1.69974	4.90658	-3.87265	0.0134797	0.275531	-2.48987	protein_coding
ARHGAP28	-1.7615	4.41655	-3.8724	0.0134829	0.275531	-2.49011	protein_coding
LYL1	-1.70434	1.84835	-3.87185	0.01349	0.275531	-2.49063	protein_coding
TDGF1	-1.67174	2.75065	-3.8715	0.0134945	0.275531	-2.49097	protein_coding
AUH	-2.71379	3.97261	-3.87115	0.013499	0.275531	-2.4913	protein_coding
EMP3	-1.65281	6.68151	-3.87102	0.0135008	0.275531	-2.49144	protein_coding
LNP1	-1.68036	1.78185	-3.87079	0.0135036	0.275531	-2.49165	protein_coding
POU5F1B	2.53914	2.61129	3.86955	0.0135197	0.275661	-2.49284	protein_coding
TSGA10	1.67949	3.985	3.86792	0.0135409	0.275716	-2.4944	protein_coding
PPM1N	1.72921	2.80431	3.86715	0.0135509	0.275716	-2.49514	protein_coding
HHIPL1	-2.0303	1.87154	-3.86709	0.0135517	0.275716	-2.4952	protein_coding
ZNF516	-1.68424	5.63094	-3.86506	0.013578	0.275772	-2.49715	protein_coding
SLC35G4	2.17337	1.20171	3.86463	0.0135836	0.275772	-2.49756	protein_coding
PIM3	-1.64805	3.65735	-3.86292	0.0136059	0.275882	-2.4992	protein_coding
ANGPTL2	-1.65146	4.88564	-3.86264	0.0136095	0.275882	-2.49946	protein_coding
OR6K2	2.60751	1.41878	3.86137	0.0136261	0.275882	-2.50069	protein_coding
RFTN2	-1.67724	3.96478	-3.86113	0.0136293	0.275882	-2.50092	protein_coding
FAM102B	-1.65334	3.28823	-3.85504	0.0137091	0.27652	-2.50676	protein_coding
SLC25A35	1.69971	4.36202	3.85407	0.0137218	0.27652	-2.50769	protein_coding
KIT	-1.97976	5.07411	-3.85404	0.0137223	0.27652	-2.50772	protein_coding
APOBR	1.69313	3.05473	3.85153	0.0137554	0.27652	-2.51014	protein_coding
NEBL	1.85006	4.45522	3.85121	0.0137595	0.27652	-2.51044	protein_coding
JOSD2	-1.84273	3.54814	-3.85032	0.0137713	0.27652	-2.5113	protein_coding
NTN4	-1.89014	5.55144	-3.85	0.0137756	0.27652	-2.51161	protein_coding
DMTN	2.20381	5.00516	3.84902	0.0137886	0.27652	-2.51255	protein_coding
FOXO1	-1.64257	6.72273	-3.84808	0.0138011	0.27652	-2.51346	protein_coding
PLAAT4	-1.70854	4.79574	-3.84721	0.0138125	0.27652	-2.51429	protein_coding
CNTD1	2.08879	2.17182	3.8458	0.0138314	0.27652	-2.51565	protein_coding
CCNB2	2.09002	2.51251	3.8453	0.0138379	0.27652	-2.51613	protein_coding
CEBPA	-1.67943	1.47608	-3.84436	0.0138504	0.27652	-2.51703	protein_coding
NUDT10	-1.64775	2.48801	-3.84383	0.0138576	0.27652	-2.51755	protein_coding
OR11H12	3.55933	2.50028	3.84312	0.0138669	0.27652	-2.51823	protein_coding
PITPNM2	-2.08002	4.72786	-3.8428	0.0138713	0.27652	-2.51854	protein_coding
ZNF114	1.67994	3.53332	3.84197	0.0138823	0.27652	-2.51934	protein_coding
CCDC178	-1.70256	2.17108	-3.84154	0.013888	0.27652	-2.51975	protein_coding
NQO1	2.14563	4.09633	3.84127	0.0138917	0.27652	-2.52001	protein_coding
GGTLC3	1.72214	0.976097	3.84124	0.0138921	0.27652	-2.52004	protein_coding
AC002310.4	-1.72789	3.1691	-3.84111	0.0138939	0.27652	-2.52017	protein_coding
PCDHA2	2.28552	2.82503	3.84033	0.0139043	0.276532	-2.52092	protein_coding
EID2B	-1.74366	1.90314	-3.83702	0.0139486	0.276832	-2.52411	protein_coding
TMEM139	1.87034	3.59637	3.83295	0.0140033	0.277304	-2.52803	protein_coding
NOS1AP	1.65758	4.07023	3.83215	0.0140142	0.277304	-2.52881	protein_coding
TRPM8	2.43333	1.92693	3.83215	0.0140142	0.277304	-2.52881	protein_coding
OR9G1	2.14195	1.42455	3.83027	0.0140395	0.277304	-2.53062	protein_coding
OR2T8	2.94419	1.58712	3.82944	0.0140508	0.277304	-2.53142	protein_coding
SLC9A9	-1.97352	4.9778	-3.82793	0.0140713	0.277416	-2.53288	protein_coding
PTAFR	1.63627	3.62945	3.82758	0.014076	0.277416	-2.53322	protein_coding
DSPP	3.6182	3.38647	3.82584	0.0140996	0.277688	-2.5349	protein_coding
TMTC4	1.72925	4.89504	3.82367	0.0141292	0.277935	-2.537	protein_coding
SLC17A8	2.51904	1.99851	3.82348	0.0141318	0.277935	-2.53718	protein_coding
FUT4	-1.63057	1.55071	-3.82093	0.0141666	0.278291	-2.53964	protein_coding
ARHGAP6	-1.8034	4.85911	-3.82071	0.0141695	0.278291	-2.53985	protein_coding
RARRES2	-1.66753	7.53119	-3.81548	0.0142413	0.278339	-2.54492	protein_coding
VGLL3	-1.66231	6.1256	-3.81533	0.0142434	0.278339	-2.54506	protein_coding
IFI6	-2.59506	2.88037	-3.81139	0.0142977	0.278339	-2.54888	protein_coding
INPP5B	-1.62708	4.97439	-3.81121	0.0143001	0.278339	-2.54905	protein_coding
PINK1	-1.62783	4.54025	-3.81101	0.0143029	0.278339	-2.54925	protein_coding
GPIHBP1	-1.67088	1.18171	-3.81057	0.0143091	0.278339	-2.54968	protein_coding
VCAM1	-1.91559	4.71487	-3.80905	0.0143301	0.278339	-2.55115	protein_coding
GPM6A	-2.82213	3.04793	-3.80896	0.0143313	0.278339	-2.55124	protein_coding
LONRF2	-2.01822	3.24367	-3.80718	0.0143559	0.278339	-2.55296	protein_coding
UNC5D	1.83824	1.91234	3.80485	0.0143884	0.278339	-2.55522	protein_coding
ZNF669	1.62335	4.39	3.8029	0.0144155	0.278339	-2.55711	protein_coding
AC115220.1	1.97333	1.10169	3.80194	0.014429	0.278339	-2.55805	protein_coding
SPATA45	2.56338	1.39672	3.79959	0.0144618	0.278339	-2.56033	protein_coding
HSPA1B	-1.88988	7.99049	-3.79953	0.0144627	0.278339	-2.56039	protein_coding
USP44	1.89652	4.24183	3.79802	0.0144838	0.278339	-2.56185	protein_coding
DRD2	1.96987	2.61034	3.79674	0.0145018	0.278339	-2.56309	protein_coding
GADD45B	-2.4193	4.5454	-3.79646	0.0145057	0.278339	-2.56337	protein_coding
EFHD1	-1.95971	4.39433	-3.79605	0.0145114	0.278339	-2.56376	protein_coding
HASPIN	1.62621	1.79464	3.79529	0.0145221	0.278339	-2.5645	protein_coding
KRT1	2.88711	2.44253	3.79362	0.0145456	0.278339	-2.56612	protein_coding
NECTIN4	1.62469	1.67364	3.79343	0.0145483	0.278339	-2.56631	protein_coding
PKNOX2	-1.6197	5.06829	-3.79231	0.0145642	0.278339	-2.5674	protein_coding
SIX1	2.28919	2.08926	3.79207	0.0145675	0.278339	-2.56763	protein_coding
TRIM59	1.65037	3.79062	3.79169	0.0145729	0.278339	-2.568	protein_coding
PAPPA	-1.71777	1.75168	-3.79149	0.0145758	0.278339	-2.5682	protein_coding
FAM72A	3.03986	3.53488	3.79131	0.0145782	0.278339	-2.56837	protein_coding
ADAMTS3	-1.63787	2.65351	-3.79096	0.0145832	0.278339	-2.56871	protein_coding
ANTXR2	-1.91026	5.63224	-3.79054	0.0145892	0.278339	-2.56912	protein_coding
HOXC6	-2.48411	3.74213	-3.79046	0.0145903	0.278339	-2.5692	protein_coding
FAM71A	2.03402	1.96505	3.78739	0.0146338	0.278586	-2.57218	protein_coding
INAFM1	-2.17808	3.48203	-3.78583	0.014656	0.278586	-2.57371	protein_coding
ECM2	-2.16036	6.13999	-3.78517	0.0146653	0.278586	-2.57435	protein_coding
STH	2.93684	1.8611	3.785	0.0146678	0.278586	-2.57451	protein_coding
GSN	-1.67396	6.63377	-3.78169	0.014715	0.278586	-2.57774	protein_coding
TMEM169	1.88442	2.38737	3.77772	0.0147718	0.278586	-2.58161	protein_coding
IL10RA	-1.63185	3.41244	-3.77751	0.0147749	0.278586	-2.58181	protein_coding
MAGEA3	1.79317	1.46979	3.77635	0.0147915	0.278586	-2.58294	protein_coding
RAB43	-1.62867	2.55522	-3.77529	0.0148067	0.278586	-2.58397	protein_coding
B3GLCT	-1.843	2.16429	-3.77483	0.0148133	0.278586	-2.58442	protein_coding
FZD1	-1.63341	2.35338	-3.77384	0.0148276	0.278586	-2.58539	protein_coding
ETFB	-1.68016	4.17571	-3.77363	0.0148306	0.278586	-2.5856	protein_coding
SYT1	-2.38422	3.43651	-3.77299	0.0148399	0.278586	-2.58622	protein_coding
CXXC5	1.74166	5.19511	3.77256	0.014846	0.278586	-2.58664	protein_coding
SPRTN	1.78109	5.24115	3.77225	0.0148506	0.278586	-2.58694	protein_coding
PRAMEF19	1.76353	0.996792	3.7709	0.01487	0.278586	-2.58826	protein_coding
AL590132.1	1.6409	0.935475	3.76875	0.0149011	0.278586	-2.59036	protein_coding
L1CAM	1.6083	3.51496	3.76855	0.014904	0.278586	-2.59055	protein_coding
GIMAP5	-2.45966	2.78668	-3.7685	0.0149048	0.278586	-2.5906	protein_coding
C1orf216	-1.64361	1.90274	-3.76786	0.0149141	0.278586	-2.59123	protein_coding
TIMM10B	-1.67905	3.35536	-3.76749	0.0149195	0.278586	-2.59159	protein_coding
IBSP	2.45545	2.04643	3.76614	0.0149391	0.278586	-2.59291	protein_coding
PRIMA1	-1.83006	1.03478	-3.76602	0.0149408	0.278586	-2.59303	protein_coding
AC073508.2	-1.62003	0.910511	-3.76469	0.0149602	0.278586	-2.59433	protein_coding
PRPS1L1	2.99292	2.27975	3.76395	0.0149709	0.278586	-2.59505	protein_coding
CCDC33	2.04912	2.16854	3.76228	0.0149954	0.278586	-2.59669	protein_coding
RAB19	1.61938	1.47003	3.75661	0.0150784	0.278586	-2.60223	protein_coding
NTN5	-1.61239	1.73173	-3.75652	0.0150797	0.278586	-2.60232	protein_coding
RNFT2	1.71917	3.67445	3.75646	0.0150805	0.278586	-2.60237	protein_coding
IQGAP3	1.85455	1.98711	3.75375	0.0151205	0.278586	-2.60503	protein_coding
ST3GAL4	-2.11385	6.01864	-3.75348	0.0151245	0.278586	-2.6053	protein_coding
DMRTC2	1.71764	0.973848	3.75332	0.0151269	0.278586	-2.60546	protein_coding
ENDOG	-1.85194	2.93595	-3.75313	0.0151295	0.278586	-2.60563	protein_coding
RUSC2	-1.60079	4.99695	-3.7528	0.0151345	0.278586	-2.60596	protein_coding
MS4A4E	-1.62803	1.58001	-3.75251	0.0151387	0.278586	-2.60624	protein_coding
TMEM240	-2.37151	2.32042	-3.75113	0.0151592	0.278781	-2.6076	protein_coding
NIPSNAP3B	-2.12424	1.95849	-3.74845	0.0151988	0.279329	-2.61022	protein_coding
CPZ	-2.12139	6.42948	-3.74702	0.01522	0.279538	-2.61163	protein_coding
SLC22A11	1.69027	1.26087	3.74586	0.0152373	0.279543	-2.61276	protein_coding
REEP1	-1.79392	1.88925	-3.74567	0.0152402	0.279543	-2.61296	protein_coding
PTPN6	1.61297	4.07516	3.74451	0.0152574	0.279543	-2.61409	protein_coding
HIC1	-1.74024	4.56136	-3.74435	0.0152598	0.279543	-2.61425	protein_coding
F11R	1.6836	5.45623	3.74277	0.0152833	0.279793	-2.61579	protein_coding
SCT	-1.60835	0.92326	-3.74154	0.0153017	0.279813	-2.617	protein_coding
VSIG10L	-1.7259	1.93646	-3.74137	0.0153042	0.279813	-2.61717	protein_coding
CFL2	-1.61536	5.4094	-3.73743	0.0153633	0.280158	-2.62104	protein_coding
TAAR5	1.66358	0.946818	3.73682	0.0153725	0.280158	-2.62164	protein_coding
ZC2HC1C	1.7313	3.33418	3.73387	0.0154168	0.280643	-2.62453	protein_coding
ZDHHC24	-2.10588	2.67096	-3.7326	0.0154361	0.280643	-2.62579	protein_coding
TUB	-1.7802	3.57689	-3.73258	0.0154363	0.280643	-2.6258	protein_coding
GJA8	1.60674	1.49753	3.73222	0.0154417	0.280643	-2.62616	protein_coding
TMEM52	-1.73223	1.39812	-3.73177	0.0154487	0.280643	-2.62661	protein_coding
IGFBP5	-1.68412	9.01149	-3.72765	0.015511	0.281035	-2.63066	protein_coding
TRAF3IP3	1.82723	3.15029	3.7272	0.0155179	0.281035	-2.6311	protein_coding
GCKR	-1.62703	1.52352	-3.72599	0.0155363	0.281035	-2.63229	protein_coding
MCC	-2.0531	5.82478	-3.72573	0.0155402	0.281035	-2.63255	protein_coding
ZNF816-ZNF321P	1.60197	2.2071	3.72434	0.0155613	0.281035	-2.63391	protein_coding
CD52	1.71039	5.13517	3.72301	0.0155817	0.281035	-2.63523	protein_coding
PRELP	-1.605	6.14416	-3.72296	0.0155824	0.281035	-2.63527	protein_coding
PINLYP	-1.59072	3.76968	-3.72103	0.015612	0.281089	-2.63718	protein_coding
CADM4	-1.85081	2.5345	-3.721	0.0156125	0.281089	-2.63721	protein_coding
MAPK4	-1.64165	2.07759	-3.72036	0.0156221	0.281089	-2.63783	protein_coding
CCDC88C	1.62715	4.39787	3.71936	0.0156376	0.281096	-2.63883	protein_coding
UBAP1L	-2.04091	2.48814	-3.71905	0.0156423	0.281096	-2.63913	protein_coding
DRD4	-1.86909	2.70762	-3.7143	0.0157154	0.281123	-2.64382	protein_coding
PROC	1.72323	1.82812	3.71414	0.0157178	0.281123	-2.64397	protein_coding
CRNN	1.68376	1.35765	3.7125	0.015743	0.281123	-2.64559	protein_coding
TAS2R8	2.30839	2.41432	3.7111	0.0157647	0.281123	-2.64697	protein_coding
FAM162B	-1.58359	1.89642	-3.71099	0.0157665	0.281123	-2.64708	protein_coding
VEGFC	-1.592	3.22357	-3.71097	0.0157667	0.281123	-2.6471	protein_coding
ITGB6	2.88992	2.43508	3.71054	0.0157735	0.281123	-2.64753	protein_coding
RAB6D	1.94596	2.85221	3.70948	0.0157899	0.281123	-2.64857	protein_coding
PLD5	-2.10555	2.83908	-3.70942	0.0157908	0.281123	-2.64863	protein_coding
ABCA13	2.33766	2.74233	3.70819	0.0158098	0.281123	-2.64984	protein_coding
ALDH2	-1.64382	5.50295	-3.70802	0.0158124	0.281123	-2.65001	protein_coding
NMNAT1	-1.71718	2.24735	-3.7079	0.0158143	0.281123	-2.65013	protein_coding
NR2F2	-1.74847	8.28737	-3.70738	0.0158225	0.281123	-2.65065	protein_coding
SLC7A6	1.60068	5.15918	3.7062	0.0158408	0.281148	-2.65181	protein_coding
GTPBP6	-1.96198	2.74767	-3.70559	0.0158503	0.281148	-2.65241	protein_coding
FAXDC2	-2.06962	5.24332	-3.70412	0.0158732	0.281148	-2.65387	protein_coding
VTCN1	2.90102	2.13336	3.70156	0.0159132	0.281317	-2.6564	protein_coding
ASB13	-1.58537	2.89738	-3.7015	0.0159141	0.281317	-2.65646	protein_coding
MYL3	-2.07942	1.59261	-3.70088	0.0159238	0.281317	-2.65707	protein_coding
HIST1H2BL	1.61178	7.305	3.70076	0.0159257	0.281317	-2.65719	protein_coding
TEN1-CDK3	-1.67081	1.91723	-3.69948	0.0159457	0.281317	-2.65846	protein_coding
OSR2	-1.74226	5.41622	-3.69928	0.0159489	0.281317	-2.65866	protein_coding
CTNNBIP1	-1.64763	2.40111	-3.69728	0.0159803	0.281317	-2.66063	protein_coding
P2RY4	-1.85823	1.69277	-3.69676	0.0159884	0.281317	-2.66115	protein_coding
SERTAD1	-1.63434	2.45912	-3.69497	0.0160166	0.281317	-2.66292	protein_coding
MMP7	4.51633	4.46918	3.6944	0.0160256	0.281317	-2.66349	protein_coding
LCN12	1.91861	5.58974	3.6939	0.0160336	0.281317	-2.66399	protein_coding
AL139353.1	-2.36919	1.95514	-3.69333	0.0160426	0.281317	-2.66455	protein_coding
ARRB1	-1.58501	4.86275	-3.69286	0.01605	0.281317	-2.66501	protein_coding
EPAS1	-2.015	6.98477	-3.69109	0.016078	0.281317	-2.66677	protein_coding
GRID1	-1.90677	2.41472	-3.69098	0.0160797	0.281317	-2.66687	protein_coding
CLEC4F	1.62267	3.02141	3.69079	0.0160827	0.281317	-2.66706	protein_coding
CFB	1.63121	5.18791	3.69015	0.0160929	0.281317	-2.6677	protein_coding
CNRIP1	-1.79887	5.78586	-3.69009	0.0160938	0.281317	-2.66776	protein_coding
PCDH15	4.98775	3.92326	3.68917	0.0161084	0.281317	-2.66867	protein_coding
P2RX1	-1.58028	1.56372	-3.68816	0.0161245	0.281317	-2.66967	protein_coding
PGR	-2.04878	5.11976	-3.688	0.0161269	0.281317	-2.66982	protein_coding
TOX	-1.63614	3.43909	-3.68647	0.0161513	0.281317	-2.67135	protein_coding
FOXD4	1.63737	2.86944	3.68614	0.0161565	0.281317	-2.67167	protein_coding
ZBED2	2.69674	2.05864	3.6849	0.0161763	0.281317	-2.6729	protein_coding
CDON	-1.95676	5.67811	-3.68367	0.0161959	0.281317	-2.67413	protein_coding
ITIH5	-1.80667	4.05904	-3.68237	0.0162167	0.281317	-2.67541	protein_coding
FAM107B	1.88995	5.39713	3.68149	0.0162308	0.281317	-2.67629	protein_coding
HHLA3	-1.6922	3.2426	-3.68	0.0162546	0.281368	-2.67776	protein_coding
SURF1	-1.79722	3.92894	-3.67857	0.0162776	0.281368	-2.67919	protein_coding
FAM153B	-2.57951	4.51055	-3.67818	0.0162839	0.281368	-2.67958	protein_coding
H6PD	-1.82735	3.91375	-3.67727	0.0162985	0.281368	-2.68048	protein_coding
CRYGB	1.59777	0.91391	3.67712	0.016301	0.281368	-2.68063	protein_coding
CENPE	1.56896	3.04943	3.67524	0.0163312	0.281472	-2.6825	protein_coding
ARHGAP25	-1.86721	4.80468	-3.67475	0.0163391	0.281472	-2.68299	protein_coding
LOXHD1	1.65818	2.48493	3.67249	0.0163756	0.281553	-2.68523	protein_coding
LNX1	1.57946	3.17927	3.66822	0.0164448	0.281553	-2.68948	protein_coding
KRTAP10-4	3.12289	1.99823	3.6678	0.0164516	0.281553	-2.68989	protein_coding
WIPF3	-2.81118	4.45514	-3.6677	0.0164533	0.281553	-2.69	protein_coding
GSTM2	-1.57173	7.65516	-3.66677	0.0164684	0.281553	-2.69092	protein_coding
HOXA6	1.65869	2.88697	3.66512	0.0164953	0.281553	-2.69256	protein_coding
TCTA	-1.58558	3.08231	-3.66421	0.0165101	0.281553	-2.69347	protein_coding
FAM72D	1.5627	1.66131	3.66386	0.0165158	0.281553	-2.69382	protein_coding
CRYGD	-1.57372	2.31124	-3.6631	0.0165283	0.281553	-2.69458	protein_coding
FAM243A	1.70245	1.80658	3.66193	0.0165474	0.281553	-2.69574	protein_coding
RAB11FIP1	1.61136	5.41768	3.66134	0.0165571	0.281553	-2.69633	protein_coding
AC012651.1	-2.02	2.37549	-3.6599	0.0165806	0.281553	-2.69776	protein_coding
APCS	3.10196	2.04856	3.65958	0.016586	0.281553	-2.69809	protein_coding
PPT2-EGFL8	-1.74308	4.23762	-3.65934	0.0165899	0.281553	-2.69833	protein_coding
MYCN	2.10005	4.33925	3.65931	0.0165904	0.281553	-2.69836	protein_coding
USP20	-1.82258	3.84396	-3.65689	0.0166301	0.281553	-2.70077	protein_coding
RAPH1	1.67475	6.13166	3.65668	0.0166335	0.281553	-2.70097	protein_coding
MRAS	-1.56432	5.61028	-3.65462	0.0166676	0.281553	-2.70303	protein_coding
IZUMO4	-1.62157	2.16558	-3.65437	0.0166718	0.281553	-2.70328	protein_coding
LMO7	1.56602	6.81936	3.65346	0.0166868	0.281553	-2.70419	protein_coding
PPM1M	-1.55902	3.25853	-3.65344	0.0166871	0.281553	-2.70421	protein_coding
MRGPRX1	1.74354	1.27622	3.6523	0.016706	0.281553	-2.70535	protein_coding
SLC27A6	-1.92455	3.6324	-3.65052	0.0167355	0.281553	-2.70713	protein_coding
SPDYE8P	3.6756	3.74206	3.64949	0.0167525	0.281553	-2.70815	protein_coding
HDAC5	-1.55701	5.48443	-3.64902	0.0167603	0.281553	-2.70862	protein_coding
RNASE12	2.62452	1.91748	3.64883	0.0167635	0.281553	-2.70882	protein_coding
PI15	-1.67586	2.54915	-3.64829	0.0167725	0.281553	-2.70935	protein_coding
FRMPD3	-1.58949	1.86386	-3.64697	0.0167943	0.281553	-2.71067	protein_coding
STIMATE-MUSTN1	-2.23497	4.32308	-3.6463	0.0168055	0.281553	-2.71134	protein_coding
SUSD2	-1.85211	2.57519	-3.64505	0.0168265	0.281553	-2.71259	protein_coding
STARD8	-1.64531	2.35687	-3.64398	0.0168443	0.281553	-2.71366	protein_coding
STARD9	-1.56354	4.76707	-3.64391	0.0168455	0.281553	-2.71373	protein_coding
SERINC2	1.55419	3.25837	3.64389	0.0168457	0.281553	-2.71374	protein_coding
POMGNT2	-1.63928	3.98711	-3.64338	0.0168543	0.281553	-2.71426	protein_coding
MAPK10	1.56103	5.52084	3.64256	0.016868	0.281553	-2.71508	protein_coding
LARGE1	-1.85476	5.46466	-3.64139	0.0168876	0.281553	-2.71625	protein_coding
FPGT-TNNI3K	-1.63282	3.28308	-3.64118	0.0168911	0.281553	-2.71645	protein_coding
HLA-B	-1.62672	5.89712	-3.64116	0.0168914	0.281553	-2.71647	protein_coding
AC011498.4	-1.82499	1.51753	-3.64116	0.0168915	0.281553	-2.71648	protein_coding
FAM131A	-1.68288	4.20038	-3.63874	0.0169321	0.281913	-2.7189	protein_coding
NDP	-1.5805	2.75564	-3.63564	0.0169843	0.28245	-2.722	protein_coding
BTC	-1.85297	1.16676	-3.63323	0.017025	0.282783	-2.72442	protein_coding
ATP2B1	1.58497	7.0065	3.63268	0.0170343	0.282783	-2.72497	protein_coding
NR1D1	-1.65018	5.45982	-3.62843	0.0171064	0.283297	-2.72923	protein_coding
AUNIP	1.98713	2.5636	3.62698	0.0171312	0.283297	-2.73068	protein_coding
ANKEF1	1.5695	3.4655	3.62682	0.0171338	0.283297	-2.73084	protein_coding
EFEMP1	-1.54759	7.54469	-3.62674	0.0171352	0.283297	-2.73092	protein_coding
TBC1D3L	-1.85225	0.926125	-3.62533	0.0171592	0.283452	-2.73233	protein_coding
INSR	-1.58993	6.35234	-3.62502	0.0171647	0.283452	-2.73265	protein_coding
KLHDC1	-1.67833	3.93869	-3.62339	0.0171924	0.283745	-2.73428	protein_coding
LRRC8C	-1.54473	3.03653	-3.61861	0.0172744	0.284049	-2.73908	protein_coding
TCEA3	-1.55257	5.97586	-3.61733	0.0172964	0.284049	-2.74036	protein_coding
FOXL2NB	-2.24772	4.92672	-3.61664	0.0173084	0.284049	-2.74106	protein_coding
ELOVL6	1.5759	3.27397	3.6162	0.017316	0.284049	-2.7415	protein_coding
HSPB7	-1.91859	3.99698	-3.6152	0.0173333	0.284049	-2.74251	protein_coding
NPIPB8	2.10242	4.51752	3.61496	0.0173374	0.284049	-2.74275	protein_coding
CYBA	1.61333	5.78069	3.61424	0.0173498	0.284049	-2.74347	protein_coding
VAV3	1.56436	3.6245	3.61314	0.0173689	0.284049	-2.74458	protein_coding
GIPC2	-1.71901	0.926997	-3.61302	0.0173709	0.284049	-2.74469	protein_coding
LIPG	1.56404	2.46209	3.6125	0.0173799	0.284049	-2.74522	protein_coding
ALDH3B1	-1.57674	2.01224	-3.61235	0.0173826	0.284049	-2.74538	protein_coding
PIM1	-1.58564	4.13761	-3.61001	0.0174232	0.284049	-2.74773	protein_coding
MAFK	-1.7717	3.82056	-3.60967	0.0174291	0.284049	-2.74807	protein_coding
SMIM27	-1.53916	2.109	-3.60799	0.0174582	0.284049	-2.74975	protein_coding
CEACAM6	-1.57736	2.79156	-3.6077	0.0174633	0.284049	-2.75005	protein_coding
MAN1A1	-2.12413	3.88005	-3.60755	0.0174659	0.284049	-2.7502	protein_coding
IFFO1	-1.68334	2.89415	-3.60748	0.0174671	0.284049	-2.75027	protein_coding
SMARCA2	-1.57411	8.07713	-3.60668	0.0174812	0.284049	-2.75108	protein_coding
ANKRD33	1.5383	1.44168	3.60665	0.0174816	0.284049	-2.7511	protein_coding
SPATA31D4	2.96014	1.7879	3.60348	0.017537	0.284372	-2.7543	protein_coding
RNF165	1.84357	3.14558	3.60321	0.0175417	0.284372	-2.75457	protein_coding
ZNF559-ZNF177	-1.69233	3.3668	-3.60233	0.0175573	0.284462	-2.75546	protein_coding
SETD6	1.55401	4.72056	3.60097	0.017581	0.284592	-2.75683	protein_coding
NFATC1	-2.18722	4.93816	-3.59992	0.0175995	0.284592	-2.75789	protein_coding
KRT24	1.64411	1.31134	3.59955	0.0176061	0.284592	-2.75826	protein_coding
C11orf21	1.62475	1.20505	3.59773	0.0176381	0.284592	-2.76009	protein_coding
SERP2	-1.64956	1.36	-3.59739	0.017644	0.284592	-2.76044	protein_coding
EXOC6	1.75188	4.38456	3.59729	0.0176458	0.284592	-2.76054	protein_coding
AKAP12	-1.57848	7.48645	-3.59651	0.0176596	0.284592	-2.76132	protein_coding
NAXD	-1.88992	3.12399	-3.59648	0.0176602	0.284592	-2.76136	protein_coding
CACNA1G	-1.53382	2.5854	-3.59573	0.0176734	0.284592	-2.76211	protein_coding
FAT2	1.75208	2.39639	3.59559	0.0176759	0.284592	-2.76225	protein_coding
UCK1	-1.89188	4.33996	-3.59453	0.0176946	0.284673	-2.76332	protein_coding
DIO3	-1.97898	1.90579	-3.59358	0.0177113	0.284678	-2.76428	protein_coding
TMEM62	1.55	4.87819	3.59238	0.0177326	0.284706	-2.76549	protein_coding
STX11	-1.55836	1.87066	-3.59031	0.0177693	0.284706	-2.76757	protein_coding
KCNAB1	-1.54047	2.28474	-3.59003	0.0177743	0.284706	-2.76786	protein_coding
LRP3	-1.81242	5.43875	-3.5896	0.017782	0.284706	-2.76829	protein_coding
ZNF324	-1.58126	4.275	-3.58886	0.0177952	0.284706	-2.76904	protein_coding
RGS22	-2.01724	4.41487	-3.58877	0.0177967	0.284706	-2.76913	protein_coding
CNIH3	-1.62966	2.41481	-3.58844	0.0178027	0.284706	-2.76947	protein_coding
RASIP1	-1.53146	3.00067	-3.58739	0.0178213	0.284706	-2.77053	protein_coding
SCNN1D	-1.8976	2.39963	-3.5858	0.0178498	0.284706	-2.77214	protein_coding
ZBTB20	-1.53961	7.14342	-3.58399	0.0178822	0.284706	-2.77397	protein_coding
CKB	-1.77331	5.94072	-3.58085	0.0179384	0.284706	-2.77714	protein_coding
LURAP1	-1.53501	2.93614	-3.5808	0.0179394	0.284706	-2.77719	protein_coding
SKAP2	-1.53257	5.39758	-3.57995	0.0179546	0.284706	-2.77804	protein_coding
PLD6	-1.52684	1.5136	-3.57792	0.0179912	0.284706	-2.7801	protein_coding
HIST4H4	-1.52818	5.23892	-3.57717	0.0180048	0.284706	-2.78087	protein_coding
FSTL3	-1.7117	3.43369	-3.57634	0.0180198	0.284706	-2.78171	protein_coding
ABLIM3	-1.58934	3.57823	-3.57594	0.018027	0.284706	-2.78211	protein_coding
CXorf51A	3.28877	2.16936	3.57568	0.0180316	0.284706	-2.78237	protein_coding
HIST1H2BM	1.61063	5.72429	3.57494	0.0180451	0.284706	-2.78312	protein_coding
FANCA	1.53197	4.62009	3.5749	0.0180457	0.284706	-2.78316	protein_coding
TEX29	-1.56318	1.06562	-3.57488	0.0180461	0.284706	-2.78318	protein_coding
AC005943.1	-2.0399	4.49868	-3.57411	0.0180601	0.284706	-2.78396	protein_coding
PDPN	-2.04255	3.56269	-3.57404	0.0180614	0.284706	-2.78403	protein_coding
BTG1	-1.58079	6.27725	-3.57397	0.0180625	0.284706	-2.7841	protein_coding
AC025283.2	-1.53277	2.63991	-3.57395	0.0180629	0.284706	-2.78412	protein_coding
TMEM114	1.63405	1.48956	3.57384	0.0180649	0.284706	-2.78423	protein_coding
KCP	2.53565	1.99364	3.57256	0.0180883	0.284774	-2.78553	protein_coding
BRCA1	1.6348	4.23942	3.57062	0.0181234	0.284774	-2.7875	protein_coding
GEM	-1.55659	3.83293	-3.57034	0.0181284	0.284774	-2.78777	protein_coding
CTU1	-1.53333	1.9419	-3.56946	0.0181445	0.284774	-2.78867	protein_coding
SIGLEC1	-1.53285	2.04104	-3.56897	0.0181534	0.284774	-2.78917	protein_coding
TIMELESS	1.53595	3.58089	3.56681	0.0181929	0.284774	-2.79136	protein_coding
CAPNS2	1.74779	2.92181	3.56593	0.018209	0.284774	-2.79225	protein_coding
EFL1	1.65413	4.80006	3.56544	0.0182178	0.284774	-2.79274	protein_coding
PFKFB2	3.14714	5.29859	3.5646	0.0182333	0.284774	-2.7936	protein_coding
PUSL1	-1.55182	2.79862	-3.5646	0.0182334	0.284774	-2.7936	protein_coding
SLC16A4	-1.63559	4.66057	-3.56417	0.0182412	0.284774	-2.79404	protein_coding
CLDN9	2.02669	1.6371	3.56374	0.0182491	0.284774	-2.79447	protein_coding
TNXB	-2.81383	6.60672	-3.56366	0.0182506	0.284774	-2.79456	protein_coding
SPERT	3.03779	2.28928	3.56231	0.0182753	0.284774	-2.79592	protein_coding
IGDCC4	-1.56472	3.3469	-3.56171	0.0182862	0.284774	-2.79653	protein_coding
KLF11	-1.69829	4.38738	-3.56165	0.0182874	0.284774	-2.79659	protein_coding
KLHL22	-1.58837	4.32714	-3.56163	0.0182878	0.284774	-2.79662	protein_coding
DEFB105A	4.02262	2.12634	3.55959	0.0183253	0.284774	-2.79868	protein_coding
PRM3	1.52064	1.37869	3.5593	0.0183306	0.284774	-2.79898	protein_coding
STEAP1B	3.21838	2.83209	3.55914	0.0183335	0.284774	-2.79914	protein_coding
FAM71B	1.79592	1.5705	3.55334	0.0184408	0.284774	-2.80503	protein_coding
TNNT2	2.46454	2.27799	3.55315	0.0184443	0.284774	-2.80522	protein_coding
CPM	-1.51607	5.07223	-3.55293	0.0184485	0.284774	-2.80545	protein_coding
TCHHL1	2.63827	1.89234	3.5526	0.0184546	0.284774	-2.80578	protein_coding
PPBP	-1.67527	1.78726	-3.55242	0.018458	0.284774	-2.80597	protein_coding
H2AFB2	3.52649	1.87827	3.55229	0.0184603	0.284774	-2.8061	protein_coding
SPINK2	2.23293	1.23149	3.55148	0.0184753	0.284774	-2.80692	protein_coding
AOC3	-1.93603	4.28128	-3.55141	0.0184767	0.284774	-2.807	protein_coding
VMO1	-1.6315	2.08442	-3.55112	0.0184821	0.284774	-2.80729	protein_coding
DNAAF3	2.5919	2.66567	3.55044	0.0184948	0.284774	-2.80798	protein_coding
RAB3IL1	-2.44707	3.53111	-3.55016	0.0184999	0.284774	-2.80826	protein_coding
ADAMTS1	-2.21064	7.78373	-3.5491	0.0185196	0.284774	-2.80934	protein_coding
PVR	-1.61885	3.73654	-3.54893	0.0185229	0.284774	-2.80952	protein_coding
MMRN2	-1.72571	3.17742	-3.54856	0.0185297	0.284774	-2.80989	protein_coding
FOLH1	1.89392	4.2956	3.54856	0.0185299	0.284774	-2.8099	protein_coding
NEUROD6	2.5409	1.81322	3.54825	0.0185356	0.284774	-2.81021	protein_coding
CEP78	-1.54287	3.66415	-3.54816	0.0185372	0.284774	-2.8103	protein_coding
KCNMB3	1.81144	3.8113	3.54791	0.0185419	0.284774	-2.81055	protein_coding
C11orf68	-1.51367	4.52554	-3.54697	0.0185595	0.284823	-2.81151	protein_coding
ZNF541	-1.73913	1.67053	-3.54557	0.0185857	0.284823	-2.81294	protein_coding
CLIC6	-1.63475	1.92969	-3.54318	0.0186304	0.284823	-2.81536	protein_coding
SLC11A2	1.5864	6.57093	3.54298	0.0186342	0.284823	-2.81557	protein_coding
ME3	-2.67006	5.60461	-3.54219	0.018649	0.284823	-2.81637	protein_coding
PI16	-1.51344	2.23518	-3.54061	0.0186787	0.284823	-2.81798	protein_coding
IER5L	-1.51657	3.85232	-3.54039	0.0186829	0.284823	-2.81821	protein_coding
HYI	-1.66251	4.83482	-3.53937	0.0187022	0.284823	-2.81925	protein_coding
HIST1H4B	-1.52677	7.40809	-3.53794	0.0187292	0.284823	-2.82071	protein_coding
TIAM1	1.92099	3.90167	3.53763	0.018735	0.284823	-2.82103	protein_coding
ACBD7	1.65076	2.12892	3.53745	0.0187384	0.284823	-2.82121	protein_coding
ARHGAP10	-1.55496	5.22604	-3.53742	0.018739	0.284823	-2.82124	protein_coding
NUDT11	-2.01448	1.84231	-3.53694	0.018748	0.284823	-2.82173	protein_coding
THRB	-1.51403	2.36842	-3.53628	0.0187605	0.284823	-2.8224	protein_coding
RASGRF2	-1.9945	5.16268	-3.53543	0.0187766	0.284823	-2.82326	protein_coding
SLC25A17	-1.77593	3.94491	-3.53437	0.0187967	0.284823	-2.82434	protein_coding
GPR157	-1.62551	1.93157	-3.5337	0.0188094	0.284823	-2.82503	protein_coding
LOXL4	-1.50946	1.84641	-3.53252	0.0188319	0.284823	-2.82624	protein_coding
SCGB2A2	2.83799	1.97015	3.53091	0.0188625	0.284823	-2.82788	protein_coding
ABCA8	-2.2015	6.70827	-3.53052	0.0188699	0.284823	-2.82828	protein_coding
POLR3H	-1.73921	3.2595	-3.53023	0.0188754	0.284823	-2.82857	protein_coding
DCAF12L2	-1.50742	2.03213	-3.53022	0.0188756	0.284823	-2.82858	protein_coding
TGFA	2.32044	2.10265	3.52852	0.0189081	0.285001	-2.83032	protein_coding
MUC3A	2.04297	2.84168	3.52743	0.0189289	0.285001	-2.83143	protein_coding
KLF4	-2.85342	4.97198	-3.52628	0.0189508	0.285011	-2.8326	protein_coding
CHGA	1.50411	1.60454	3.52537	0.0189683	0.285011	-2.83353	protein_coding
CAMK1	-1.81731	3.96471	-3.52508	0.018974	0.285011	-2.83384	protein_coding
NR2F1	-1.53073	5.9077	-3.5245	0.018985	0.285011	-2.83442	protein_coding
ADGRF2	1.58757	1.40655	3.52445	0.018986	0.285011	-2.83448	protein_coding
OR1D5	1.50867	0.869361	3.52416	0.0189916	0.285011	-2.83477	protein_coding
HBA2	-2.85455	8.54341	-3.51781	0.0191139	0.285358	-2.84126	protein_coding
OR10J1	2.3002	1.26513	3.51699	0.0191298	0.285444	-2.8421	protein_coding
PTPRCAP	-1.58102	2.68881	-3.51647	0.0191398	0.285444	-2.84263	protein_coding
SCHIP1	1.64159	3.5396	3.51357	0.0191961	0.285881	-2.8456	protein_coding
TMEM144	-1.56037	3.33986	-3.51298	0.0192075	0.285881	-2.8462	protein_coding
SGMS2	1.54227	4.11824	3.51258	0.0192153	0.285881	-2.84661	protein_coding
ALDH4A1	-1.49814	2.00988	-3.5124	0.0192189	0.285881	-2.8468	protein_coding
MT1A	-1.50575	2.88971	-3.51209	0.019225	0.285881	-2.84712	protein_coding
ZBTB46	-1.78286	4.05537	-3.50988	0.019268	0.2863	-2.84938	protein_coding
DLL4	-1.67267	2.45102	-3.5087	0.019291	0.286362	-2.85059	protein_coding
GPSM1	-1.56964	3.68974	-3.50863	0.0192923	0.286362	-2.85066	protein_coding
ZNF784	-1.53429	2.14376	-3.50804	0.019304	0.286385	-2.85127	protein_coding
KRTAP5-1	1.63549	1.26646	3.50745	0.0193154	0.286405	-2.85187	protein_coding
EBLN1	3.15356	2.21324	3.50648	0.0193345	0.286448	-2.85287	protein_coding
MTF1	-1.49916	4.20817	-3.50503	0.0193629	0.286448	-2.85435	protein_coding
TNFAIP3	-1.51703	6.16019	-3.50392	0.0193847	0.286448	-2.85549	protein_coding
MTFR2	1.81442	2.6822	3.50056	0.0194509	0.286448	-2.85894	protein_coding
WT1	-1.62149	6.71629	-3.50007	0.0194605	0.286448	-2.85944	protein_coding
NUDCD2	-1.69818	3.14389	-3.49984	0.019465	0.286448	-2.85967	protein_coding
UGT1A5	2.34219	1.46252	3.49889	0.0194839	0.286448	-2.86065	protein_coding
PDE10A	-1.712	2.22487	-3.49868	0.0194879	0.286448	-2.86086	protein_coding
CELSR2	1.78122	4.39086	3.49667	0.0195278	0.286448	-2.86293	protein_coding
GLIPR2	-1.52283	2.68646	-3.49651	0.019531	0.286448	-2.8631	protein_coding
DEFB118	1.5262	0.878128	3.49595	0.0195421	0.286448	-2.86367	protein_coding
TPRG1L	-2.11279	3.51767	-3.49541	0.0195529	0.286448	-2.86423	protein_coding
CHIT1	-1.73532	2.17264	-3.49537	0.0195535	0.286448	-2.86426	protein_coding
FAM110D	-1.49229	1.08326	-3.49536	0.0195539	0.286448	-2.86428	protein_coding
SPRR1B	2.46276	1.8366	3.49521	0.0195567	0.286448	-2.86443	protein_coding
SERPINA1	1.50315	5.37806	3.49465	0.019568	0.286448	-2.86501	protein_coding
EDIL3	-1.49733	5.02201	-3.49431	0.0195746	0.286448	-2.86535	protein_coding
SPDYE5	3.03405	3.29902	3.49402	0.0195805	0.286448	-2.86566	protein_coding
DDX43	-1.50803	1.87025	-3.49344	0.019592	0.286448	-2.86625	protein_coding
ME1	-1.57053	2.59672	-3.493	0.0196006	0.286448	-2.8667	protein_coding
DPYSL2	-1.51519	6.48803	-3.49245	0.0196117	0.286448	-2.86727	protein_coding
HLA-DPB1	-1.8693	3.00307	-3.49027	0.0196551	0.286538	-2.86951	protein_coding
SCML2	-1.67569	2.74133	-3.49004	0.0196596	0.286538	-2.86974	protein_coding
MMP10	1.4997	1.54235	3.48893	0.0196818	0.286538	-2.87088	protein_coding
TYRP1	2.60572	1.94548	3.48892	0.0196821	0.286538	-2.87089	protein_coding
SNX33	-1.48969	4.48419	-3.48866	0.0196873	0.286538	-2.87116	protein_coding
SIMC1	-1.54783	6.30633	-3.48859	0.0196887	0.286538	-2.87123	protein_coding
OCLN	1.50436	3.91781	3.4871	0.0197186	0.286703	-2.87277	protein_coding
PRAMEF26	2.72824	2.18672	3.4868	0.0197245	0.286703	-2.87307	protein_coding
LCE1A	1.49624	0.863149	3.48651	0.0197304	0.286703	-2.87337	protein_coding
TP53TG3	2.41377	1.64367	3.48375	0.0197859	0.286804	-2.87621	protein_coding
KDM4B	-1.8415	4.32667	-3.48255	0.01981	0.286804	-2.87745	protein_coding
KRT76	1.53736	1.12226	3.48165	0.0198282	0.286804	-2.87838	protein_coding
FTMT	1.61709	1.33352	3.48127	0.0198359	0.286804	-2.87877	protein_coding
STK40	-1.48805	4.64957	-3.48104	0.0198406	0.286804	-2.87901	protein_coding
PYY	1.53559	0.882822	3.48098	0.0198417	0.286804	-2.87907	protein_coding
PSKH2	2.87586	1.83061	3.48013	0.0198589	0.286804	-2.87994	protein_coding
TRABD2A	-2.0829	5.2996	-3.47933	0.019875	0.286804	-2.88076	protein_coding
ARX	-2.45443	4.45652	-3.47856	0.0198906	0.286804	-2.88155	protein_coding
TCP11X2	2.38018	2.00043	3.47836	0.0198946	0.286804	-2.88176	protein_coding
ERVV-1	1.57475	2.13263	3.47708	0.0199207	0.286804	-2.88309	protein_coding
PCDHA11	1.52561	2.38209	3.47529	0.0199569	0.286804	-2.88492	protein_coding
SYPL2	-1.61155	1.94426	-3.47521	0.0199586	0.286804	-2.88501	protein_coding
HIST1H2AH	1.54428	6.08409	3.4738	0.0199874	0.286804	-2.88647	protein_coding
RCAN3	1.49927	4.22821	3.47332	0.0199971	0.286804	-2.88696	protein_coding
IFNA14	3.29851	2.27929	3.47302	0.0200031	0.286804	-2.88726	protein_coding
ADA	1.48125	3.09348	3.47283	0.0200071	0.286804	-2.88747	protein_coding
RPL36A-HNRNPH2	-2.14452	2.81571	-3.47232	0.0200175	0.286804	-2.88799	protein_coding
C7orf50	-1.48222	4.43652	-3.47213	0.0200213	0.286804	-2.88819	protein_coding
KCNA5	-1.62111	2.34067	-3.47097	0.0200451	0.286804	-2.88939	protein_coding
HAAO	-1.65271	2.75	-3.47051	0.0200544	0.286804	-2.88986	protein_coding
KCNIP4	1.7504	2.44656	3.47036	0.0200576	0.286804	-2.89002	protein_coding
PARD6G	-1.69253	2.85928	-3.4693	0.0200792	0.286804	-2.89111	protein_coding
LCE1E	1.76249	0.996273	3.46858	0.0200939	0.286804	-2.89185	protein_coding
CHRDL1	-1.6492	2.80239	-3.46848	0.0200959	0.286804	-2.89195	protein_coding
FAM240C	1.47902	0.854535	3.46733	0.0201195	0.286804	-2.89314	protein_coding
CPEB3	-1.73957	2.48604	-3.46706	0.0201251	0.286804	-2.89342	protein_coding
PLEKHG4	-1.78014	3.72544	-3.46673	0.0201319	0.286804	-2.89376	protein_coding
TMEM129	-1.74444	3.24343	-3.46626	0.0201415	0.286804	-2.89425	protein_coding
RDM1	1.48868	1.14879	3.46603	0.0201461	0.286804	-2.89448	protein_coding
ENG	-1.79713	6.73651	-3.46582	0.0201506	0.286804	-2.8947	protein_coding
AC004076.1	-1.81043	3.0949	-3.46415	0.0201848	0.286804	-2.89642	protein_coding
TPPP	-1.48831	0.819818	-3.46413	0.0201853	0.286804	-2.89644	protein_coding
VPS51	-1.51425	7.17137	-3.46208	0.0202276	0.286804	-2.89857	protein_coding
ATP8B1	1.56296	5.65239	3.46154	0.0202387	0.286804	-2.89912	protein_coding
RGCC	-1.47645	2.12105	-3.46153	0.0202388	0.286804	-2.89912	protein_coding
MFSD2B	-1.47674	0.834895	-3.46128	0.020244	0.286804	-2.89938	protein_coding
CYGB	-2.10576	3.87051	-3.46073	0.0202555	0.286804	-2.89996	protein_coding
ATP6V1G2	-2.26367	2.74665	-3.45978	0.0202752	0.286804	-2.90094	protein_coding
SLC15A3	-1.63462	5.00142	-3.45884	0.0202946	0.286804	-2.90191	protein_coding
PHF13	-1.52749	3.04475	-3.45881	0.0202953	0.286804	-2.90194	protein_coding
RUNDC3B	-1.4788	1.81779	-3.45855	0.0203005	0.286804	-2.90221	protein_coding
SPDYE16	2.1741	4.53016	3.4574	0.0203244	0.286804	-2.9034	protein_coding
HS3ST3B1	-1.76864	1.9498	-3.45648	0.0203435	0.286804	-2.90435	protein_coding
KCNJ8	-1.47552	3.84124	-3.45578	0.0203582	0.286804	-2.90508	protein_coding
SMDT1	-1.54814	5.41434	-3.45466	0.0203814	0.286804	-2.90623	protein_coding
WDR31	-1.65395	1.81974	-3.45362	0.0204031	0.286804	-2.90731	protein_coding
TCP10	2.51877	2.34436	3.45313	0.0204132	0.286804	-2.90781	protein_coding
RFPL3	1.47482	2.1664	3.45307	0.0204146	0.286804	-2.90788	protein_coding
FAM162A	-1.9256	5.01504	-3.45282	0.0204197	0.286804	-2.90813	protein_coding
MKRN3	2.14765	2.0728	3.45209	0.020435	0.286804	-2.90889	protein_coding
PRH2	1.4802	0.85513	3.45119	0.0204537	0.286804	-2.90982	protein_coding
CDCP1	2.18905	2.97859	3.45078	0.0204623	0.286804	-2.91025	protein_coding
RNF11	-1.57777	6.77499	-3.45043	0.0204697	0.286804	-2.91061	protein_coding
KRT78	2.72778	2.18259	3.45039	0.0204705	0.286804	-2.91065	protein_coding
FNDC1	1.52158	4.51438	3.44938	0.0204916	0.286804	-2.91169	protein_coding
TMEM160	-1.50877	2.51846	-3.44933	0.0204927	0.286804	-2.91175	protein_coding
TPGS1	-1.74867	2.70959	-3.4489	0.0205017	0.286804	-2.91219	protein_coding
PCNX2	1.52282	7.00597	3.4475	0.0205311	0.286804	-2.91365	protein_coding
MYH11	-1.47659	8.97785	-3.44733	0.0205347	0.286804	-2.91382	protein_coding
SPAG17	1.52773	3.30352	3.44581	0.0205666	0.286804	-2.9154	protein_coding
LYRM7	-2.18314	1.75486	-3.44495	0.0205848	0.286804	-2.91629	protein_coding
CFAP70	-1.6406	2.59208	-3.44434	0.0205977	0.286804	-2.91692	protein_coding
FZD7	-1.5721	3.80614	-3.44404	0.020604	0.286804	-2.91723	protein_coding
INPP5A	-2.17633	4.02728	-3.444	0.0206048	0.286804	-2.91727	protein_coding
BLVRA	-1.47157	5.11381	-3.4419	0.0206492	0.286804	-2.91945	protein_coding
FRZB	-1.46749	3.67363	-3.44	0.0206894	0.286804	-2.92143	protein_coding
BTK	2.10853	3.62716	3.43949	0.0207002	0.286804	-2.92195	protein_coding
KLRK1	-1.59762	2.25055	-3.4393	0.0207043	0.286804	-2.92215	protein_coding
HOOK1	2.34139	2.74423	3.43843	0.0207226	0.286804	-2.92305	protein_coding
ANAPC2	-1.58436	4.23484	-3.43804	0.0207309	0.286804	-2.92345	protein_coding
SPDYE6	3.28333	2.9564	3.43623	0.0207694	0.286804	-2.92533	protein_coding
NSUN4	-1.9717	3.6288	-3.43594	0.0207755	0.286804	-2.92563	protein_coding
GJA5	-1.56224	2.68711	-3.43422	0.0208122	0.286804	-2.92742	protein_coding
CYP4F12	-1.83589	2.97026	-3.43385	0.0208201	0.286804	-2.9278	protein_coding
MFNG	-1.49537	2.37549	-3.4338	0.0208212	0.286804	-2.92785	protein_coding
KDM5B	1.49007	7.59511	3.43088	0.0208836	0.286804	-2.93089	protein_coding
DEGS1	1.46896	6.69976	3.43053	0.0208911	0.286804	-2.93125	protein_coding
AL365205.1	-1.46316	1.54804	-3.43008	0.0209008	0.286804	-2.93172	protein_coding
C1orf115	-1.75868	1.97167	-3.42764	0.0209532	0.286804	-2.93426	protein_coding
OR2T27	1.57659	0.903323	3.42764	0.0209532	0.286804	-2.93426	protein_coding
TDRD9	-1.52503	1.7786	-3.42731	0.0209602	0.286804	-2.9346	protein_coding
SPDYE2	1.87439	2.4236	3.42718	0.0209629	0.286804	-2.93473	protein_coding
MBD3L1	2.35835	1.73033	3.42611	0.0209861	0.286804	-2.93585	protein_coding
HABP4	-1.72187	2.7303	-3.4259	0.0209906	0.286804	-2.93607	protein_coding
DOK6	-1.78724	2.96904	-3.42583	0.0209921	0.286804	-2.93614	protein_coding
CHPT1	-1.53489	4.30541	-3.42499	0.0210102	0.286804	-2.93701	protein_coding
BICDL2	1.67851	1.83262	3.42491	0.0210119	0.286804	-2.93709	protein_coding
MAL2	3.91448	4.41588	3.42479	0.0210146	0.286804	-2.93722	protein_coding
EFCAB1	-1.52625	2.75815	-3.4219	0.0210769	0.286804	-2.94022	protein_coding
C1QTNF7	-1.74652	4.48661	-3.42147	0.0210864	0.286804	-2.94068	protein_coding
NPIPB4	1.52773	9.66458	3.42076	0.0211017	0.286804	-2.94141	protein_coding
RTN2	1.58836	3.5879	3.41957	0.0211274	0.286804	-2.94265	protein_coding
BAG1	-1.46514	6.21542	-3.41913	0.0211371	0.286804	-2.94311	protein_coding
DEFB125	2.10568	1.16787	3.41694	0.0211847	0.286804	-2.94539	protein_coding
ZNF512	-1.49022	5.93976	-3.41667	0.0211905	0.286804	-2.94567	protein_coding
ULBP2	1.48243	1.29237	3.41581	0.0212093	0.286804	-2.94657	protein_coding
GOLGA1	-1.77001	2.44018	-3.41558	0.0212142	0.286804	-2.94681	protein_coding
IRF1	-1.53682	3.90074	-3.41499	0.0212271	0.286804	-2.94742	protein_coding
PIR	-1.53078	2.46823	-3.41355	0.0212585	0.286804	-2.94892	protein_coding
PIP5K1C	-1.60196	4.25288	-3.41346	0.0212605	0.286804	-2.94901	protein_coding
APOL6	-2.04963	2.40986	-3.41342	0.0212613	0.286804	-2.94905	protein_coding
UPK3BL1	1.71013	4.77708	3.41284	0.0212741	0.286804	-2.94966	protein_coding
IL1RAP	1.46392	4.64943	3.4116	0.0213014	0.286804	-2.95096	protein_coding
TAF4B	-2.13387	3.3809	-3.41144	0.0213047	0.286804	-2.95112	protein_coding
NRP1	-1.45861	6.96203	-3.41139	0.0213059	0.286804	-2.95117	protein_coding
EPHX4	1.71893	2.33473	3.41116	0.0213109	0.286804	-2.95141	protein_coding
GANC	-1.45494	5.05696	-3.4111	0.0213123	0.286804	-2.95148	protein_coding
TIPARP	-2.18423	6.01634	-3.41073	0.0213204	0.286804	-2.95186	protein_coding
EGFL8	-2.33419	3.11288	-3.41025	0.0213309	0.286804	-2.95236	protein_coding
RNF43	1.53481	3.51129	3.40954	0.0213464	0.286804	-2.9531	protein_coding
SALL1	2.10274	5.45655	3.40882	0.0213623	0.286804	-2.95386	protein_coding
XDH	1.78731	1.41863	3.40807	0.0213787	0.286804	-2.95463	protein_coding
TRIM73	-1.51661	2.52298	-3.40804	0.0213794	0.286804	-2.95467	protein_coding
OR2T2	3.23217	2.54404	3.40794	0.0213817	0.286804	-2.95477	protein_coding
GLDN	-1.5665	2.00456	-3.40733	0.021395	0.286804	-2.95541	protein_coding
SBSN	1.82891	2.35115	3.40715	0.0213991	0.286804	-2.9556	protein_coding
CNMD	1.6925	1.10678	3.40632	0.0214172	0.286804	-2.95646	protein_coding
AC010422.3	-2.1495	3.07181	-3.40533	0.0214392	0.286804	-2.9575	protein_coding
BSDC1	-1.56045	5.78559	-3.40524	0.0214411	0.286804	-2.95758	protein_coding
ZBTB7C	-1.52361	3.0874	-3.40523	0.0214413	0.286804	-2.9576	protein_coding
HADH	-1.68698	3.90325	-3.40499	0.0214467	0.286804	-2.95785	protein_coding
TGIF2LX	1.72744	0.978747	3.40497	0.0214472	0.286804	-2.95788	protein_coding
SPDYE2B	2.07397	2.32381	3.40476	0.0214517	0.286804	-2.95809	protein_coding
RFTN1	-1.56067	5.69576	-3.4035	0.0214797	0.286804	-2.95941	protein_coding
HSD3B7	-1.72685	2.4966	-3.40343	0.0214811	0.286804	-2.95948	protein_coding
TMEM222	-1.73702	4.11968	-3.40313	0.0214878	0.286804	-2.95979	protein_coding
THY1	1.59264	6.93721	3.40225	0.0215073	0.286804	-2.96071	protein_coding
MUC19	2.36305	2.35023	3.4022	0.0215083	0.286804	-2.96076	protein_coding
MFAP3L	1.48384	3.56106	3.40123	0.0215299	0.286804	-2.96177	protein_coding
TMC4	1.62886	5.15375	3.40117	0.0215313	0.286804	-2.96184	protein_coding
OSR1	-1.80557	3.20167	-3.40078	0.0215398	0.286804	-2.96224	protein_coding
DUSP2	-1.82594	2.35081	-3.40072	0.0215412	0.286804	-2.96231	protein_coding
MUC6	2.02965	2.7977	3.40025	0.0215517	0.286804	-2.9628	protein_coding
KRT2	1.63762	1.9247	3.40018	0.0215532	0.286804	-2.96287	protein_coding
ZSCAN10	1.48887	1.46505	3.40011	0.0215548	0.286804	-2.96295	protein_coding
HGD	2.23256	2.90743	3.39917	0.0215756	0.286804	-2.96393	protein_coding
MUC1	3.57635	7.15869	3.39876	0.0215848	0.286804	-2.96436	protein_coding
DHRS2	-3.01245	4.31715	-3.39853	0.02159	0.286804	-2.9646	protein_coding
SLC4A3	-1.89693	4.78271	-3.3985	0.0215906	0.286804	-2.96463	protein_coding
RASL11B	-1.44853	2.5743	-3.39617	0.0216424	0.287208	-2.96706	protein_coding
SPRY1	1.80661	6.39375	3.39588	0.0216489	0.287208	-2.96737	protein_coding
RUNX1	1.51639	7.14385	3.39577	0.0216514	0.287208	-2.96748	protein_coding
TSPO	-1.72643	4.07424	-3.39458	0.021678	0.287426	-2.96873	protein_coding
TUBB2B	3.22914	4.82501	3.39399	0.0216912	0.287466	-2.96934	protein_coding
HEBP1	-1.45032	5.21105	-3.39306	0.0217119	0.287606	-2.97031	protein_coding
TUBB8	1.68933	2.39182	3.3919	0.021738	0.287628	-2.97153	protein_coding
SEL1L3	1.62498	5.44064	3.39085	0.0217615	0.287718	-2.97262	protein_coding
SIM1	3.0053	2.32899	3.39042	0.0217711	0.287718	-2.97307	protein_coding
ARRDC2	-1.54861	3.74206	-3.38845	0.0218155	0.288036	-2.97514	protein_coding
THOC3	1.8009	5.94665	3.38658	0.0218577	0.288184	-2.9771	protein_coding
LHB	1.60597	1.27239	3.38624	0.0218653	0.288184	-2.97745	protein_coding
FAM210B	-1.93322	3.89427	-3.38582	0.0218748	0.288184	-2.97789	protein_coding
TAF1L	1.95246	3.23377	3.38581	0.0218751	0.288184	-2.9779	protein_coding
PMM1	-2.53908	3.27852	-3.3857	0.0218776	0.288184	-2.97802	protein_coding
SERPINI1	-2.18065	2.81977	-3.38425	0.0219104	0.288348	-2.97954	protein_coding
ZNF217	1.5565	6.46182	3.38225	0.0219557	0.288627	-2.98164	protein_coding
PEX10	-1.94669	2.30239	-3.38109	0.0219819	0.288627	-2.98284	protein_coding
ERMN	3.28661	2.70634	3.38062	0.0219927	0.288627	-2.98334	protein_coding
AQP3	-1.47083	4.21313	-3.37986	0.0220101	0.28872	-2.98414	protein_coding
KRBOX1	-1.44457	2.56215	-3.37871	0.022036	0.288805	-2.98534	protein_coding
BCL9	1.5617	7.01907	3.37867	0.0220369	0.288805	-2.98538	protein_coding
FAM71C	1.61713	0.923592	3.37523	0.0221156	0.289301	-2.98899	protein_coding
HPCA	-2.04752	1.72562	-3.37347	0.0221558	0.289347	-2.99084	protein_coding
EPHX1	-1.43877	7.89877	-3.37297	0.0221673	0.289347	-2.99136	protein_coding
NLGN2	-1.55683	4.72981	-3.37211	0.022187	0.289347	-2.99226	protein_coding
SLC24A4	-1.44461	0.913631	-3.37201	0.0221893	0.289347	-2.99237	protein_coding
IFNA7	3.6509	2.83906	3.37191	0.0221917	0.289347	-2.99248	protein_coding
CKMT1A	1.69578	2.40222	3.37139	0.0222036	0.289347	-2.99302	protein_coding
WDTC1	-1.45685	4.79984	-3.37126	0.0222065	0.289347	-2.99315	protein_coding
DDX25	-1.68345	2.2189	-3.36826	0.0222758	0.289347	-2.99631	protein_coding
SIAE	1.43972	3.97976	3.36794	0.0222831	0.289347	-2.99665	protein_coding
CBFA2T3	-1.43915	1.93781	-3.36793	0.0222833	0.289347	-2.99665	protein_coding
RADIL	-1.50616	2.49148	-3.36791	0.0222837	0.289347	-2.99667	protein_coding
PDGFRB	-1.44177	6.36592	-3.36786	0.0222848	0.289347	-2.99672	protein_coding
NHSL1	1.45632	4.79753	3.36783	0.0222856	0.289347	-2.99676	protein_coding
PDCD2L	1.55843	4.37259	3.36624	0.0223223	0.289347	-2.99843	protein_coding
MYO5C	1.44001	4.56541	3.36526	0.0223449	0.289347	-2.99946	protein_coding
OR52M1	1.88965	1.2984	3.36394	0.0223756	0.289347	-3.00085	protein_coding
WDR64	-1.53974	1.10941	-3.36339	0.0223883	0.289347	-3.00142	protein_coding
NLRP4	2.13633	1.44847	3.36295	0.0223987	0.289347	-3.00189	protein_coding
ARHGEF10L	-1.66099	4.4182	-3.36236	0.0224123	0.289347	-3.00251	protein_coding
NXPH2	-1.52663	1.99415	-3.36236	0.0224123	0.289347	-3.00251	protein_coding
HSD11B1	-1.87879	2.65261	-3.3613	0.022437	0.289347	-3.00363	protein_coding
FAM53B	-2.03062	3.99587	-3.35991	0.0224691	0.289347	-3.00508	protein_coding
NSMCE3	-2.09997	3.19728	-3.35983	0.0224711	0.289347	-3.00517	protein_coding
MORN1	-2.2247	3.75095	-3.35959	0.0224768	0.289347	-3.00543	protein_coding
MOXD1	1.84734	2.83562	3.35958	0.0224769	0.289347	-3.00543	protein_coding
OR6C4	1.89808	1.25687	3.35868	0.022498	0.289347	-3.00638	protein_coding
SLC37A2	-1.45679	1.47247	-3.35802	0.0225134	0.289347	-3.00708	protein_coding
RECK	-1.45636	3.96457	-3.35794	0.0225152	0.289347	-3.00716	protein_coding
TMEM106A	-1.43549	5.03978	-3.35792	0.0225156	0.289347	-3.00718	protein_coding
ABCA6	-1.59831	5.61929	-3.35784	0.0225176	0.289347	-3.00727	protein_coding
PELI3	-1.62297	3.9508	-3.35642	0.0225508	0.289643	-3.00876	protein_coding
CHADL	-1.43277	1.75339	-3.35283	0.0226349	0.290195	-3.01254	protein_coding
WDR87	2.96549	3.08694	3.35143	0.0226678	0.290237	-3.01401	protein_coding
ZNF860	1.57277	3.65415	3.35139	0.0226689	0.290237	-3.01406	protein_coding
AC034102.2	1.46584	3.47081	3.35068	0.0226855	0.290319	-3.01481	protein_coding
OR56A5	2.11767	1.36666	3.34903	0.0227244	0.290539	-3.01655	protein_coding
LRRC14	-1.75716	3.58818	-3.34834	0.0227407	0.290539	-3.01727	protein_coding
CHRM2	2.00795	1.95232	3.34809	0.0227466	0.290539	-3.01754	protein_coding
KRT3	1.54929	1.87402	3.34716	0.0227685	0.290594	-3.01851	protein_coding
KPNA2	1.4403	3.88083	3.34658	0.0227822	0.290637	-3.01912	protein_coding
PPA1	1.47429	5.75932	3.34544	0.0228092	0.290851	-3.02032	protein_coding
NUDT2	-1.79251	3.59047	-3.34437	0.0228346	0.291043	-3.02145	protein_coding
FAM111B	2.89866	3.03928	3.34377	0.0228489	0.291095	-3.02209	protein_coding
NME3	-1.76934	3.86333	-3.34276	0.022873	0.291261	-3.02316	protein_coding
RAB30	-1.42565	4.93098	-3.34235	0.0228825	0.291261	-3.02358	protein_coding
PRICKLE2	-1.42594	4.76615	-3.34079	0.0229198	0.291445	-3.02524	protein_coding
KRTAP5-8	1.4971	1.68662	3.34045	0.0229278	0.291445	-3.02559	protein_coding
TMEM245	-1.48237	5.86224	-3.33823	0.0229808	0.291726	-3.02793	protein_coding
FAM222A	-1.77616	2.54606	-3.33735	0.0230018	0.291862	-3.02886	protein_coding
LENG9	-1.61934	2.30064	-3.33586	0.0230377	0.292127	-3.03044	protein_coding
GNPTAB	1.4228	4.9383	3.33519	0.0230537	0.292127	-3.03115	protein_coding
PRDM9	2.77827	2.16432	3.33275	0.0231122	0.29269	-3.03372	protein_coding
RGPD4	3.39349	3.83926	3.33248	0.0231188	0.29269	-3.03401	protein_coding
EVPL	2.98222	3.60885	3.33117	0.0231504	0.292959	-3.0354	protein_coding
RAB9B	-1.45294	2.34892	-3.33018	0.0231742	0.293129	-3.03644	protein_coding
HMCN2	-2.19457	3.53173	-3.32971	0.0231857	0.293144	-3.03694	protein_coding
JAKMIP2	1.46751	1.89289	3.32863	0.0232116	0.293251	-3.03808	protein_coding
JUN	-2.09351	6.1899	-3.32764	0.0232358	0.293251	-3.03913	protein_coding
SLC7A7	1.42586	4.19132	3.32746	0.02324	0.293251	-3.03932	protein_coding
CCDC186	1.51551	6.30417	3.32477	0.0233053	0.293767	-3.04217	protein_coding
CDC6	1.62733	2.579	3.32445	0.0233131	0.293767	-3.0425	protein_coding
VGLL1	2.45888	1.60975	3.32425	0.023318	0.293767	-3.04272	protein_coding
TTYH2	-2.04165	4.22014	-3.3207	0.0234045	0.29448	-3.04648	protein_coding
EME1	1.45828	2.62312	3.32021	0.0234164	0.29448	-3.047	protein_coding
DEFB126	2.98275	2.17422	3.31937	0.0234369	0.29448	-3.04788	protein_coding
BTNL8	1.68718	2.45095	3.31815	0.0234667	0.29448	-3.04917	protein_coding
NPIPB7	-1.55206	2.03634	-3.31761	0.0234799	0.29448	-3.04975	protein_coding
GOLGA6B	1.50622	2.88778	3.31616	0.0235155	0.29448	-3.05128	protein_coding
HIST1H3F	2.15067	4.6217	3.31517	0.0235398	0.29448	-3.05233	protein_coding
GALNT4	1.4161	2.59773	3.31283	0.0235974	0.29448	-3.05481	protein_coding
ITPKC	-1.54092	3.00102	-3.31137	0.0236334	0.29448	-3.05636	protein_coding
LRRIQ1	2.63129	3.9172	3.31069	0.0236503	0.29448	-3.05709	protein_coding
ADGRA2	-1.41826	4.38384	-3.31026	0.0236609	0.29448	-3.05754	protein_coding
FAM185A	-1.58952	3.81276	-3.30951	0.0236794	0.29448	-3.05833	protein_coding
KIF4B	2.31347	2.58565	3.30922	0.0236867	0.29448	-3.05865	protein_coding
OR4K13	1.55506	0.892558	3.30909	0.0236898	0.29448	-3.05878	protein_coding
MAP1LC3A	-1.51374	4.14864	-3.30855	0.0237033	0.29448	-3.05936	protein_coding
TBC1D3	-1.45477	4.88872	-3.30773	0.0237234	0.29448	-3.06022	protein_coding
MET	2.17367	5.39772	3.30765	0.0237255	0.29448	-3.06031	protein_coding
PGK2	2.34753	1.88403	3.30512	0.0237885	0.29448	-3.063	protein_coding
LAPTM4B	2.59413	7.00321	3.30382	0.0238208	0.29448	-3.06438	protein_coding
TMEM14A	-1.6283	3.35961	-3.30293	0.0238429	0.29448	-3.06532	protein_coding
FJX1	-1.42809	2.76264	-3.30265	0.0238499	0.29448	-3.06562	protein_coding
SMAGP	1.62965	4.00152	3.30235	0.0238575	0.29448	-3.06594	protein_coding
MYO6	1.43277	5.60804	3.30161	0.0238758	0.29448	-3.06672	protein_coding
KISS1	1.91974	1.0749	3.30144	0.02388	0.29448	-3.0669	protein_coding
RGS14	1.41205	3.58312	3.30112	0.023888	0.29448	-3.06724	protein_coding
GP2	1.68397	1.11719	3.29995	0.0239173	0.29448	-3.06849	protein_coding
GABRG1	-1.40792	1.09819	-3.29987	0.0239193	0.29448	-3.06857	protein_coding
KRT14	1.43356	1.41093	3.29933	0.0239328	0.29448	-3.06915	protein_coding
IL11RA	-1.49226	3.61442	-3.29913	0.0239378	0.29448	-3.06936	protein_coding
SCEL	2.17252	1.46657	3.29747	0.0239795	0.29448	-3.07113	protein_coding
ATAD5	1.4912	4.00256	3.29654	0.0240028	0.29448	-3.07211	protein_coding
COL1A1	1.43315	10.2643	3.29387	0.02407	0.29448	-3.07495	protein_coding
CNPY1	-1.71656	0.8829	-3.2934	0.0240818	0.29448	-3.07545	protein_coding
MAPK15	1.40773	3.5165	3.29313	0.0240888	0.29448	-3.07574	protein_coding
PCDHA7	1.46068	2.8038	3.29214	0.0241138	0.29448	-3.0768	protein_coding
WNK2	1.5665	5.39342	3.29211	0.0241145	0.29448	-3.07683	protein_coding
JADE2	-1.40655	5.14313	-3.29184	0.0241214	0.29448	-3.07712	protein_coding
ZNRD1	-1.41357	3.7383	-3.29135	0.0241336	0.29448	-3.07763	protein_coding
TCAF1	-1.56218	5.28012	-3.29126	0.024136	0.29448	-3.07773	protein_coding
CD3D	-1.409	1.70055	-3.2907	0.0241501	0.29448	-3.07833	protein_coding
SYNGR1	-1.44334	5.129	-3.2902	0.0241627	0.29448	-3.07886	protein_coding
TFRC	-1.46876	6.10365	-3.28932	0.0241851	0.29448	-3.0798	protein_coding
AL589666.1	-2.6731	2.14606	-3.28883	0.0241975	0.29448	-3.08032	protein_coding
WDYHV1	-1.41368	4.3837	-3.28777	0.0242244	0.29448	-3.08145	protein_coding
SGK1	-2.42099	6.63162	-3.28565	0.0242784	0.29448	-3.08371	protein_coding
CD8A	-1.78892	1.52145	-3.28549	0.0242825	0.29448	-3.08388	protein_coding
TRIM65	-1.51045	3.15712	-3.28501	0.0242946	0.29448	-3.08439	protein_coding
NINJ1	-1.73868	3.90327	-3.28489	0.0242976	0.29448	-3.08451	protein_coding
C1QTNF9	2.47677	2.80011	3.28475	0.0243013	0.29448	-3.08467	protein_coding
APOBEC3D	-1.92807	2.95095	-3.28416	0.0243163	0.29448	-3.08529	protein_coding
INPP4B	-1.51025	4.0156	-3.28401	0.0243201	0.29448	-3.08545	protein_coding
CAB39L	-1.6517	4.90594	-3.28358	0.024331	0.29448	-3.08591	protein_coding
RFPL1	1.82961	1.61943	3.28348	0.0243337	0.29448	-3.08602	protein_coding
ZNF783	-2.01992	3.62365	-3.28332	0.0243377	0.29448	-3.08619	protein_coding
CCM2L	-1.45707	1.425	-3.283	0.0243461	0.29448	-3.08654	protein_coding
CIRBP	-1.40311	8.25982	-3.28236	0.0243624	0.29448	-3.08722	protein_coding
MID1IP1	-1.50344	3.64356	-3.28162	0.0243812	0.29448	-3.088	protein_coding
PAQR4	1.42784	2.89996	3.2813	0.0243893	0.29448	-3.08834	protein_coding
SSMEM1	2.45315	1.76102	3.28085	0.024401	0.29448	-3.08883	protein_coding
MGST1	1.94062	5.33232	3.28073	0.024404	0.29448	-3.08895	protein_coding
GREM2	-1.52575	1.27393	-3.28047	0.0244106	0.29448	-3.08923	protein_coding
FGF9	1.45386	3.53828	3.27956	0.0244339	0.29448	-3.0902	protein_coding
C9orf40	-1.45147	1.33194	-3.27946	0.0244365	0.29448	-3.0903	protein_coding
PCDHA6	1.39902	3.95489	3.27944	0.024437	0.29448	-3.09033	protein_coding
B3GALT6	-1.43361	1.94624	-3.27906	0.0244467	0.29448	-3.09073	protein_coding
PEX11G	-1.61042	1.77019	-3.27905	0.024447	0.29448	-3.09074	protein_coding
RPEL1	1.73979	2.31211	3.27893	0.0244502	0.29448	-3.09087	protein_coding
FAM186A	2.80969	2.79809	3.27891	0.0244508	0.29448	-3.0909	protein_coding
FAM241A	-1.41725	1.03009	-3.27876	0.0244544	0.29448	-3.09105	protein_coding
SNX15	-1.9264	3.46571	-3.2787	0.024456	0.29448	-3.09111	protein_coding
ATP6V1E2	1.46967	2.65889	3.27718	0.0244952	0.29448	-3.09274	protein_coding
C15orf61	-1.58379	1.69077	-3.27668	0.0245079	0.29448	-3.09327	protein_coding
TAL1	-1.4165	0.998712	-3.27654	0.0245115	0.29448	-3.09342	protein_coding
ALG12	-1.82385	3.7359	-3.27626	0.0245189	0.29448	-3.09372	protein_coding
TCTEX1D4	-1.43608	1.22011	-3.27605	0.0245242	0.29448	-3.09395	protein_coding
MC2R	1.78195	1.52101	3.27591	0.0245277	0.29448	-3.09409	protein_coding
GPR4	-1.41017	1.92844	-3.27574	0.0245321	0.29448	-3.09427	protein_coding
RAI2	-1.42048	5.9684	-3.27498	0.0245517	0.29448	-3.09508	protein_coding
TIMP2	-1.42637	7.15754	-3.27486	0.0245548	0.29448	-3.09521	protein_coding
SETDB1	1.47957	6.29521	3.27465	0.0245602	0.29448	-3.09543	protein_coding
CCDC127	-1.40245	2.37628	-3.27446	0.0245652	0.29448	-3.09564	protein_coding
SNAPC5	-1.87538	2.74707	-3.27436	0.0245677	0.29448	-3.09574	protein_coding
TXN2	-1.44874	5.1894	-3.27405	0.0245758	0.29448	-3.09608	protein_coding
SMIM20	-1.63942	3.50978	-3.27392	0.024579	0.29448	-3.09621	protein_coding
ZP2	2.38967	1.76804	3.27367	0.0245855	0.29448	-3.09648	protein_coding
TMEM192	-1.45329	4.61681	-3.27358	0.024588	0.29448	-3.09658	protein_coding
CRAT	-1.51795	4.93388	-3.27231	0.0246207	0.29448	-3.09793	protein_coding
SLC20A1	1.45138	4.56655	3.27161	0.0246387	0.29448	-3.09868	protein_coding
DMP1	2.3242	1.68707	3.27114	0.0246512	0.29448	-3.09919	protein_coding
JDP2	-1.39801	4.5604	-3.27099	0.0246549	0.29448	-3.09934	protein_coding
TBX3	-1.43665	5.56604	-3.27092	0.0246567	0.29448	-3.09942	protein_coding
SULF2	-1.44235	6.96194	-3.2699	0.0246831	0.29448	-3.10051	protein_coding
TPCN2	-1.56468	3.34518	-3.26974	0.0246873	0.29448	-3.10068	protein_coding
LRMP	-1.39466	1.56379	-3.26939	0.0246965	0.29448	-3.10106	protein_coding
OR10A2	1.47987	0.854961	3.26917	0.0247021	0.29448	-3.10129	protein_coding
SYDE1	-2.09349	3.96337	-3.26798	0.0247331	0.29448	-3.10256	protein_coding
SLFNL1	-1.43526	1.0442	-3.26784	0.0247367	0.29448	-3.10271	protein_coding
TNS1	-1.41883	8.04255	-3.26706	0.024757	0.29448	-3.10354	protein_coding
RNH1	-1.401	5.17874	-3.26596	0.0247856	0.29448	-3.10472	protein_coding
GFRA3	-1.51173	1.18844	-3.26558	0.0247956	0.29448	-3.10513	protein_coding
OR7A17	1.40908	0.819568	3.26528	0.0248035	0.29448	-3.10545	protein_coding
FPR1	-1.41557	2.41591	-3.26506	0.0248091	0.29448	-3.10568	protein_coding
CTF1	-1.85225	2.40049	-3.26487	0.0248142	0.29448	-3.10589	protein_coding
FCHSD2	-1.54171	5.47285	-3.26435	0.0248277	0.29448	-3.10644	protein_coding
TPBG	1.39562	4.53469	3.26387	0.0248402	0.29448	-3.10695	protein_coding
SLIT3	-1.98122	4.72475	-3.26375	0.0248434	0.29448	-3.10708	protein_coding
PRR32	2.1381	1.43615	3.26361	0.024847	0.29448	-3.10723	protein_coding
PEX6	-1.68646	3.3124	-3.26316	0.0248589	0.29448	-3.10772	protein_coding
STK36	1.46125	6.77935	3.26286	0.0248666	0.29448	-3.10803	protein_coding
ANGPT4	-1.41024	1.07967	-3.26281	0.0248679	0.29448	-3.10809	protein_coding
ASIC3	-1.5937	2.82772	-3.26254	0.0248751	0.29448	-3.10838	protein_coding
CYB5A	-1.64879	5.28126	-3.26201	0.0248888	0.29448	-3.10894	protein_coding
PAPPA2	3.18711	3.40609	3.26187	0.0248926	0.29448	-3.1091	protein_coding
KIF1A	3.77147	4.41086	3.26104	0.0249144	0.294565	-3.10998	protein_coding
DENND5B	-1.40793	7.21697	-3.2608	0.0249207	0.294565	-3.11024	protein_coding
DET1	-1.84642	4.80636	-3.25854	0.0249799	0.295075	-3.11265	protein_coding
ISY1-RAB43	-1.3902	0.780334	-3.25836	0.0249846	0.295075	-3.11285	protein_coding
B4GAT1	-1.95314	3.55431	-3.25764	0.0250038	0.295178	-3.11362	protein_coding
TMTC2	1.47615	5.01261	3.25686	0.0250242	0.295226	-3.11446	protein_coding
ZNF195	1.4763	5.67313	3.25669	0.0250287	0.295226	-3.11464	protein_coding
GTPBP10	1.52386	4.81806	3.25514	0.0250695	0.295437	-3.11629	protein_coding
OR5M3	1.92192	1.25239	3.25483	0.0250778	0.295437	-3.11663	protein_coding
PELI2	-1.97741	3.97879	-3.25422	0.0250939	0.295503	-3.11728	protein_coding
ARHGEF37	-1.63081	2.40988	-3.25293	0.0251281	0.295607	-3.11866	protein_coding
C8orf48	1.83038	3.36674	3.2526	0.0251368	0.295607	-3.11902	protein_coding
SLFN13	1.55622	4.8339	3.25258	0.0251373	0.295607	-3.11904	protein_coding
PRSS36	1.3941	2.60638	3.25231	0.0251445	0.295607	-3.11933	protein_coding
PRELID3A	-1.76267	2.35441	-3.25032	0.0251972	0.295798	-3.12146	protein_coding
TFF3	-1.7316	2.82391	-3.24798	0.0252595	0.295798	-3.12397	protein_coding
ZNF281	1.38637	5.58578	3.24772	0.0252666	0.295798	-3.12425	protein_coding
EGFLAM	-1.44758	4.28964	-3.24708	0.0252837	0.295798	-3.12494	protein_coding
CHST12	-1.40947	3.69726	-3.24671	0.0252933	0.295798	-3.12533	protein_coding
POLE4	-1.54651	3.58237	-3.24622	0.0253066	0.295798	-3.12586	protein_coding
STMN4	2.48344	1.89654	3.24595	0.0253137	0.295798	-3.12614	protein_coding
ANK1	1.42166	3.20198	3.24573	0.0253195	0.295798	-3.12638	protein_coding
ZER1	-1.49265	5.882	-3.24505	0.0253377	0.295798	-3.12711	protein_coding
OR2T6	1.54306	1.36765	3.24487	0.0253426	0.295798	-3.12731	protein_coding
ARHGEF15	-1.38633	4.25243	-3.24409	0.0253634	0.295798	-3.12814	protein_coding
PLAC8	-1.41875	1.1917	-3.24354	0.0253783	0.295798	-3.12874	protein_coding
C10orf62	2.27385	1.6345	3.24349	0.0253795	0.295798	-3.12878	protein_coding
SLC25A25	-1.48631	4.24656	-3.24347	0.0253801	0.295798	-3.12881	protein_coding
LBH	-1.40085	6.23769	-3.24058	0.0254575	0.296474	-3.13191	protein_coding
AXDND1	1.79699	2.94313	3.24035	0.0254637	0.296474	-3.13215	protein_coding
MOB2	-1.88982	4.55805	-3.24014	0.0254695	0.296474	-3.13238	protein_coding
MAF	-1.40844	6.70068	-3.23836	0.0255174	0.296558	-3.13429	protein_coding
HPD	-1.50576	1.4506	-3.23804	0.025526	0.296558	-3.13464	protein_coding
PRAMEF4	1.58372	0.906888	3.23789	0.02553	0.296558	-3.13479	protein_coding
SLC25A26	-1.6723	2.81356	-3.23713	0.0255505	0.296558	-3.13561	protein_coding
PMP22	-1.38141	5.79807	-3.23688	0.0255572	0.296558	-3.13588	protein_coding
ALG1L	-1.49455	1.84481	-3.2366	0.0255648	0.296558	-3.13618	protein_coding
DNA2	1.7891	4.39634	3.23617	0.0255765	0.296558	-3.13665	protein_coding
NMNAT3	-1.3879	2.97494	-3.23446	0.0256228	0.296558	-3.13848	protein_coding
GNB5	-1.40923	4.1752	-3.23386	0.025639	0.296558	-3.13913	protein_coding
AD000671.2	-1.42099	1.39653	-3.23375	0.0256421	0.296558	-3.13925	protein_coding
ST6GAL1	1.50007	6.42546	3.23129	0.0257087	0.296558	-3.14189	protein_coding
AL645941.2	2.84246	2.50621	3.23127	0.0257093	0.296558	-3.14191	protein_coding
USP17L4	1.67238	0.951219	3.23079	0.0257224	0.296558	-3.14243	protein_coding
RIDA	-1.37804	2.07024	-3.2305	0.0257304	0.296558	-3.14274	protein_coding
SLC35A1	-1.59405	3.05818	-3.23044	0.0257318	0.296558	-3.1428	protein_coding
TRMT2B	-1.81241	3.19916	-3.22981	0.0257492	0.296558	-3.14349	protein_coding
NPY1R	-1.83788	3.23795	-3.22882	0.0257759	0.296558	-3.14454	protein_coding
SLC4A11	1.46167	3.0355	3.22873	0.0257786	0.296558	-3.14465	protein_coding
SLC25A20	-1.51318	1.9735	-3.22846	0.025786	0.296558	-3.14494	protein_coding
TES	1.8559	5.71738	3.22829	0.0257904	0.296558	-3.14511	protein_coding
SYT13	2.07491	1.7203	3.22801	0.025798	0.296558	-3.14541	protein_coding
CLMP	-1.46605	5.16349	-3.22751	0.0258117	0.296558	-3.14595	protein_coding
EFCAB5	1.82413	2.94469	3.22731	0.0258171	0.296558	-3.14617	protein_coding
DNAJC2	1.37642	5.4906	3.22703	0.0258248	0.296558	-3.14647	protein_coding
TSPAN11	-1.49576	1.67361	-3.22674	0.0258328	0.296558	-3.14678	protein_coding
SIDT1	1.55154	2.98715	3.22475	0.0258872	0.296798	-3.14892	protein_coding
KRTAP5-5	1.37506	1.28365	3.22328	0.0259276	0.296798	-3.15051	protein_coding
EPDR1	-1.62461	3.97764	-3.22294	0.025937	0.296798	-3.15088	protein_coding
LY6G6D	1.60741	0.918734	3.22241	0.0259514	0.296798	-3.15144	protein_coding
CLIC2	-1.44444	3.71661	-3.22185	0.0259668	0.296798	-3.15205	protein_coding
KCNC2	2.24925	1.81878	3.22175	0.0259697	0.296798	-3.15216	protein_coding
ZNF718	-1.4279	1.16312	-3.22062	0.0260006	0.296798	-3.15337	protein_coding
PDZD4	-1.86304	2.95997	-3.22055	0.0260026	0.296798	-3.15345	protein_coding
AL512785.2	1.65994	2.66704	3.22018	0.0260129	0.296798	-3.15385	protein_coding
ADRA2B	-1.37365	1.90554	-3.22014	0.026014	0.296798	-3.15389	protein_coding
TOPBP1	1.40405	6.02111	3.22008	0.0260156	0.296798	-3.15395	protein_coding
COL3A1	1.37576	9.11503	3.21831	0.0260646	0.296798	-3.15587	protein_coding
BCL2	-1.37335	3.73367	-3.21824	0.0260663	0.296798	-3.15593	protein_coding
ZNF354A	1.38959	5.07192	3.21807	0.0260711	0.296798	-3.15612	protein_coding
TLN1	-1.37475	7.28712	-3.21795	0.0260743	0.296798	-3.15624	protein_coding
PCDHB10	1.42606	4.87588	3.21723	0.0260942	0.296798	-3.15702	protein_coding
ANXA3	1.54821	3.31383	3.21491	0.0261585	0.296798	-3.15953	protein_coding
FBXO31	-1.85917	4.39723	-3.21429	0.0261757	0.296798	-3.16019	protein_coding
RAB3A	-1.90899	4.50113	-3.21392	0.0261861	0.296798	-3.1606	protein_coding
SH3GL2	-1.37524	0.973924	-3.21342	0.0261998	0.296798	-3.16113	protein_coding
RPS6KA6	-2.34487	2.27815	-3.21309	0.0262089	0.296798	-3.16148	protein_coding
IL33	-1.43808	2.81431	-3.21296	0.0262127	0.296798	-3.16163	protein_coding
KRTAP10-10	2.04885	1.39153	3.21246	0.0262265	0.296798	-3.16217	protein_coding
OR51A4	1.93106	1.4258	3.2123	0.026231	0.296798	-3.16234	protein_coding
VMAC	-1.48653	1.84774	-3.21178	0.0262456	0.296798	-3.1629	protein_coding
RASGRF1	-1.37038	2.76079	-3.21073	0.0262748	0.296798	-3.16404	protein_coding
NXPH4	1.89616	1.68937	3.21052	0.0262805	0.296798	-3.16426	protein_coding
AC114490.2	-2.48375	2.48661	-3.21046	0.0262823	0.296798	-3.16432	protein_coding
BEST3	2.43608	1.65483	3.21027	0.0262877	0.296798	-3.16454	protein_coding
BGN	1.76866	7.95925	3.20995	0.0262964	0.296798	-3.16487	protein_coding
PTPRR	2.48973	1.77931	3.20915	0.0263189	0.296798	-3.16574	protein_coding
SLC17A6	1.39987	1.36666	3.20675	0.0263859	0.296798	-3.16833	protein_coding
BHMT	1.89522	3.258	3.20619	0.0264018	0.296798	-3.16894	protein_coding
AHDC1	-1.45534	5.93382	-3.2061	0.0264042	0.296798	-3.16903	protein_coding
LRCOL1	1.37235	2.86651	3.20594	0.0264085	0.296798	-3.1692	protein_coding
ARHGEF6	-1.49088	3.7166	-3.20581	0.0264124	0.296798	-3.16935	protein_coding
HVCN1	-1.46254	3.1865	-3.20498	0.0264355	0.296798	-3.17024	protein_coding
OR5L2	1.37521	0.802633	3.20416	0.0264586	0.296798	-3.17113	protein_coding
FAM83B	1.54238	2.11473	3.20394	0.0264648	0.296798	-3.17136	protein_coding
MEGF6	-1.7069	4.08633	-3.20384	0.0264677	0.296798	-3.17147	protein_coding
COG2	1.41688	4.42492	3.20366	0.0264727	0.296798	-3.17167	protein_coding
PCDHA1	1.42123	1.48101	3.20353	0.0264762	0.296798	-3.1718	protein_coding
PKP3	1.66114	3.01348	3.2035	0.0264772	0.296798	-3.17184	protein_coding
ABCC6	2.34186	3.6391	3.20258	0.0265031	0.296798	-3.17284	protein_coding
CDH23	-2.87924	5.57159	-3.20227	0.0265118	0.296798	-3.17317	protein_coding
DAPK1	-1.74546	5.70011	-3.20174	0.0265268	0.296798	-3.17374	protein_coding
CEMP1	1.39062	1.49304	3.20168	0.0265284	0.296798	-3.17381	protein_coding
PIWIL4	-1.59252	2.74565	-3.20108	0.0265454	0.296798	-3.17446	protein_coding
RNF7	-1.39546	4.68077	-3.19983	0.0265806	0.296798	-3.1758	protein_coding
NACC2	-1.38855	1.95472	-3.19978	0.0265819	0.296798	-3.17585	protein_coding
RGMA	-1.52486	4.53777	-3.19973	0.0265834	0.296798	-3.17591	protein_coding
C17orf53	1.36511	3.28463	3.19945	0.0265914	0.296798	-3.17622	protein_coding
CLCNKA	-1.38595	1.1524	-3.19879	0.0266099	0.296798	-3.17693	protein_coding
C1QTNF4	-1.65956	3.01279	-3.19861	0.026615	0.296798	-3.17712	protein_coding
HAPLN4	-1.39953	0.965234	-3.1984	0.0266209	0.296798	-3.17735	protein_coding
LRFN3	-1.62098	3.46105	-3.19737	0.0266502	0.296798	-3.17846	protein_coding
STK26	1.42796	4.01264	3.19667	0.0266699	0.296798	-3.17922	protein_coding
SOX7	-1.39268	0.981654	-3.19557	0.0267011	0.296798	-3.18041	protein_coding
AKAP5	2.15241	2.8466	3.19531	0.0267087	0.296798	-3.18069	protein_coding
ACADS	-1.43302	1.98996	-3.1948	0.0267232	0.296798	-3.18125	protein_coding
FLG2	1.97127	1.86863	3.19412	0.0267424	0.296798	-3.18198	protein_coding
SLC2A4	-1.55744	1.87669	-3.19397	0.0267466	0.296798	-3.18214	protein_coding
ZUP1	1.45425	3.92948	3.19392	0.0267482	0.296798	-3.1822	protein_coding
EMILIN2	-1.37055	4.02294	-3.19372	0.0267539	0.296798	-3.18242	protein_coding
ANLN	1.75914	4.27362	3.19327	0.0267666	0.296798	-3.1829	protein_coding
[truncated: 17,292 more rows]

## Sheet: Figure 3c
	logFC	AveExpr	t	P.Value	adj.P.Val	B	gene.type
LHFPL2	-2.77485	3.34912	-12.7137	6.74794e-06	0.0684877	3.8026	protein_coding
TMX2-CTNND1	-5.00192	2.84489	-12.1407	9.05703e-06	0.0684877	3.61657	protein_coding
ZBTB16	-4.26665	5.50897	-11.877	1.04159e-05	0.0684877	3.52566	protein_coding
PTPRD	-2.93004	4.80215	-11.6015	1.20913e-05	0.0684877	3.42688	protein_coding
CLEC3B	-3.72221	3.38551	-10.9685	1.72502e-05	0.081424	3.1842	protein_coding
SNCG	-2.71456	2.64627	-10.2148	2.70052e-05	0.086958	2.86368	protein_coding
CDKN1C	-2.87073	4.0398	-10.201	2.72348e-05	0.086958	2.85748	protein_coding
CLSTN2	-3.61509	3.2286	-9.52834	4.1711e-05	0.086958	2.53799	protein_coding
HAND2	-3.63854	3.27589	-9.48892	4.2801e-05	0.086958	2.51822	protein_coding
SERHL2	-1.8959	2.56106	-9.25478	4.99871e-05	0.086958	2.39826	protein_coding
TCF23	-2.66644	2.17561	-9.23967	5.04964e-05	0.086958	2.39036	protein_coding
HSPB7	-3.54046	3.23319	-8.96521	6.08574e-05	0.086958	2.24368	protein_coding
SFRP1	-2.60223	2.77588	-8.89334	6.39576e-05	0.086958	2.20422	protein_coding
TMEM47	-2.17298	1.81507	-8.83476	6.66183e-05	0.086958	2.17172	protein_coding
MAOB	-3.71025	3.36919	-8.65577	7.55634e-05	0.086958	2.07053	protein_coding
FABP3	-2.65825	2.57386	-8.55446	8.12297e-05	0.086958	2.01197	protein_coding
MFAP4	-2.69417	5.14684	-8.54468	8.18016e-05	0.086958	2.00627	protein_coding
XYLB	-2.05577	2.16727	-8.37545	9.2467e-05	0.086958	1.90616	protein_coding
NEURL1B	-2.78402	3.85336	-8.21818	0.000103818	0.086958	1.81068	protein_coding
TNNT2	2.41165	3.051	8.19265	0.000105807	0.086958	1.79495	protein_coding
ABCC6	2.12032	3.42645	8.17662	0.000107077	0.086958	1.78504	protein_coding
SLC22A3	-3.31354	2.37311	-8.15831	0.000108549	0.086958	1.7737	protein_coding
SLC7A2	-2.54255	4.47499	-8.11911	0.000111781	0.086958	1.74929	protein_coding
PLIN5	-2.83342	3.11981	-8.0296	0.000119578	0.086958	1.69297	protein_coding
MAMDC2	-2.91068	3.3589	-7.94731	0.000127295	0.086958	1.64047	protein_coding
CNN1	-4.10018	5.89016	-7.88959	0.000133047	0.086958	1.60323	protein_coding
KLHDC9	1.93991	4.36536	7.871	0.000134962	0.086958	1.59116	protein_coding
DOCK9	1.93532	7.43827	7.83009	0.000139287	0.086958	1.56448	protein_coding
PMM1	-2.06207	3.35815	-7.80124	0.000142433	0.086958	1.54555	protein_coding
C11orf96	-5.7724	4.95561	-7.77901	0.000144912	0.086958	1.53091	protein_coding
MYH11	-3.47384	7.90537	-7.75255	0.000147926	0.086958	1.51341	protein_coding
CCDC3	-2.70772	3.24834	-7.73434	0.000150042	0.086958	1.50133	protein_coding
CLDN9	2.25321	2.31218	7.72112	0.0001516	0.086958	1.49253	protein_coding
HSPA12B	-1.94087	2.00188	-7.69319	0.000154951	0.086958	1.47388	protein_coding
RASSF2	-2.11698	1.99743	-7.69133	0.000155178	0.086958	1.47264	protein_coding
LYNX1	-1.95551	4.39368	-7.68322	0.000156169	0.086958	1.4672	protein_coding
NRG2	-2.22438	2.25869	-7.65813	0.000159279	0.086958	1.45035	protein_coding
CLTB	-1.86163	5.3972	-7.64249	0.000161254	0.086958	1.43981	protein_coding
PGM5	-3.29052	4.05267	-7.61869	0.000164311	0.086958	1.42373	protein_coding
ADCY5	-3.62016	3.7838	-7.60957	0.000165502	0.086958	1.41755	protein_coding
SH3BP5	-2.58267	5.0123	-7.59214	0.000167802	0.086958	1.40571	protein_coding
ACRBP	2.18124	4.27941	7.57705	0.000169822	0.086958	1.39544	protein_coding
IRS1	-3.39446	4.40781	-7.56531	0.000171414	0.086958	1.38742	protein_coding
CPED1	-3.1624	4.24438	-7.54561	0.000174122	0.086958	1.37394	protein_coding
AOX1	-2.66322	5.01985	-7.54033	0.000174857	0.086958	1.37032	protein_coding
SLC15A3	-1.97761	4.86705	-7.49531	0.000181262	0.086958	1.33933	protein_coding
ARRB1	-1.80314	4.78989	-7.49381	0.00018148	0.086958	1.33829	protein_coding
MRGPRF	-3.12326	3.75949	-7.48029	0.000183458	0.086958	1.32893	protein_coding
BST2	-2.44751	7.43073	-7.46907	0.000185118	0.086958	1.32116	protein_coding
EXOC3L1	-1.94419	2.30941	-7.43433	0.000190368	0.086958	1.29698	protein_coding
AVPI1	-3.17417	3.18247	-7.39324	0.000196796	0.0883733	1.26821	protein_coding
ZCCHC24	-2.35411	4.18523	-7.3201	0.000208858	0.0883733	1.21652	protein_coding
ADAM33	-3.18929	4.96159	-7.31715	0.000209361	0.0883733	1.21442	protein_coding
SIK1B	-3.23167	2.23996	-7.29086	0.000213912	0.0883733	1.19568	protein_coding
PDE1B	-2.14627	2.54385	-7.23823	0.000223365	0.0883733	1.15792	protein_coding
RGMA	-2.26132	4.84208	-7.23503	0.000223956	0.0883733	1.15561	protein_coding
UBE2Q2L	-2.94264	2.74089	-7.22187	0.000226401	0.0883733	1.14611	protein_coding
SLC1A4	-1.90991	2.60937	-7.20593	0.000229402	0.0883733	1.13458	protein_coding
RCAN2	-2.18396	2.4608	-7.19975	0.000230577	0.0883733	1.13011	protein_coding
KIAA1755	-2.3018	3.46243	-7.198	0.000230911	0.0883733	1.12884	protein_coding
FAM49A	-2.18099	2.16355	-7.07566	0.000255697	0.0936358	1.03921	protein_coding
DRD4	-2.60617	3.45357	-7.06205	0.000258637	0.0936358	1.02912	protein_coding
HERC5	-1.74533	3.11378	-6.99852	0.000272872	0.0936358	0.981766	protein_coding
RNF150	-2.48693	3.75393	-6.93787	0.000287297	0.0936358	0.93609	protein_coding
RNASE10	2.80193	3.98197	6.91948	0.000291841	0.0936358	0.922149	protein_coding
GAREM1	1.7309	4.56828	6.91062	0.000294058	0.0936358	0.915419	protein_coding
TNS1	-2.47943	7.43262	-6.90915	0.000294427	0.0936358	0.914303	protein_coding
HORMAD1	3.59449	2.84472	6.90766	0.000294804	0.0936358	0.913166	protein_coding
BRINP2	2.52061	3.55728	6.89297	0.000298533	0.0936358	0.901981	protein_coding
PI16	-2.39384	2.1633	-6.89258	0.000298634	0.0936358	0.901682	protein_coding
MAPK11	-2.10366	1.89015	-6.88463	0.000300675	0.0936358	0.895617	protein_coding
RAB3A	-1.90915	4.07828	-6.86982	0.000304521	0.0936358	0.884295	protein_coding
CSGALNACT1	-2.04167	3.85107	-6.86388	0.00030608	0.0936358	0.879746	protein_coding
KCNH2	-2.02152	2.87691	-6.83533	0.000313697	0.0936358	0.857819	protein_coding
ZNF678	1.97126	4.93841	6.82276	0.000317116	0.0936358	0.848139	protein_coding
CSDC2	-3.337	3.08395	-6.82119	0.000317546	0.0936358	0.846929	protein_coding
FGF20	2.65316	2.41781	6.81827	0.00031835	0.0936358	0.844668	protein_coding
RELL1	-2.10929	3.43102	-6.81072	0.000320434	0.0936358	0.838838	protein_coding
PID1	-3.16442	2.78039	-6.8088	0.000320965	0.0936358	0.837359	protein_coding
HVCN1	-1.92749	2.37723	-6.80844	0.000321066	0.0936358	0.837079	protein_coding
PCDHB3	1.8481	4.90687	6.79789	0.000324011	0.0936358	0.828915	protein_coding
ZNF724	1.96638	1.99871	6.75784	0.000335472	0.0946603	0.797796	protein_coding
INKA2	-1.76246	3.46448	-6.6859	0.000357235	0.0946603	0.741376	protein_coding
ABCA10	-3.38827	4.17949	-6.66867	0.00036268	0.0946603	0.727766	protein_coding
C3orf70	-1.50736	1.49817	-6.65517	0.000367013	0.0946603	0.717074	protein_coding
ECEL1	-3.64809	3.68574	-6.63654	0.000373088	0.0946603	0.702283	protein_coding
SMIM2	4.43091	3.7755	6.6311	0.000374884	0.0946603	0.697953	protein_coding
ZNF605	1.46834	5.16906	6.6112	0.000381538	0.0946603	0.682083	protein_coding
SLC8B1	-1.98929	5.30537	-6.60568	0.000383405	0.0946603	0.677677	protein_coding
LMCD1	-2.04028	5.29874	-6.59518	0.000386989	0.0946603	0.669276	protein_coding
SOX9	3.36342	4.29526	6.59181	0.000388147	0.0946603	0.666576	protein_coding
TEK	-1.95701	2.56571	-6.58417	0.000390787	0.0946603	0.660452	protein_coding
SORBS1	-1.87355	6.02828	-6.57878	0.000392662	0.0946603	0.656127	protein_coding
HMOX1	-2.55811	3.82856	-6.57865	0.000392709	0.0946603	0.656018	protein_coding
KIF26A	-1.97127	2.1293	-6.53088	0.00040978	0.0946603	0.617512	protein_coding
EYA1	5.25357	5.32208	6.52762	0.000410974	0.0946603	0.614875	protein_coding
TSPAN18	-2.43636	3.11507	-6.51028	0.000417399	0.0946603	0.600814	protein_coding
ANGPTL2	-1.84685	4.21184	-6.50369	0.000419871	0.0946603	0.595458	protein_coding
AOC3	-2.43094	4.10051	-6.49393	0.000423563	0.0946603	0.587515	protein_coding
FHL1	-2.9029	5.779	-6.48569	0.000426704	0.0946603	0.580807	protein_coding
SESN2	-2.25331	2.41082	-6.48519	0.000426897	0.0946603	0.580396	protein_coding
DNA2	1.94482	3.98579	6.47079	0.000432459	0.0946603	0.56864	protein_coding
BNIP1	-1.59221	2.5108	-6.47055	0.000432552	0.0946603	0.568444	protein_coding
COL4A4	-1.53114	1.66571	-6.47009	0.00043273	0.0946603	0.568071	protein_coding
PDE7B	-2.21573	2.40812	-6.46766	0.000433679	0.0946603	0.56608	protein_coding
GBP4	-2.01435	2.45727	-6.4586	0.000437229	0.0946603	0.55867	protein_coding
CACNB2	-1.82365	4.51404	-6.45488	0.000438698	0.0946603	0.555621	protein_coding
PDZRN3	-2.21721	5.10934	-6.45268	0.000439567	0.0946603	0.553821	protein_coding
ADIRF	-2.88583	5.25571	-6.4488	0.000441109	0.0946603	0.550637	protein_coding
GREB1	-3.85665	5.96746	-6.44858	0.000441198	0.0946603	0.550454	protein_coding
FLNC	-4.09637	3.37997	-6.42782	0.000449546	0.0957263	0.533397	protein_coding
PTCH2	-2.95029	4.11923	-6.39678	0.000462366	0.0959887	0.50778	protein_coding
LARGE1	-2.97446	5.01322	-6.38527	0.000467222	0.0959887	0.498252	protein_coding
ING4	1.36944	5.18216	6.37756	0.00047051	0.0959887	0.491853	protein_coding
SYNE3	-2.17172	3.10437	-6.37157	0.00047308	0.0959887	0.486882	protein_coding
ISG20	-2.59242	2.97554	-6.36827	0.000474504	0.0959887	0.484139	protein_coding
PCDHA11	1.85564	3.47401	6.33518	0.000489049	0.0982294	0.456554	protein_coding
KCNMA1	-1.47694	5.73658	-6.30665	0.000501992	0.0991462	0.432655	protein_coding
ITGA8	-2.00672	2.26768	-6.29395	0.000507877	0.0991462	0.421982	protein_coding
SPATA45	2.26465	1.71922	6.29295	0.000508345	0.0991462	0.421137	protein_coding
CDC42EP4	-1.79869	5.24852	-6.29209	0.000508744	0.0991462	0.420419	protein_coding
DDIT4	-2.66997	5.01995	-6.28703	0.000511117	0.0991462	0.416155	protein_coding
STC1	2.37142	2.94479	6.26418	0.000521985	0.0991653	0.396866	protein_coding
DES	-3.90412	6.86203	-6.26333	0.000522393	0.0991653	0.396148	protein_coding
IGFBP6	-2.8041	4.38379	-6.25765	0.000525137	0.0991653	0.391342	protein_coding
TIMELESS	1.61405	4.06217	6.25747	0.000525222	0.0991653	0.391194	protein_coding
ETV1	3.36161	4.48085	6.23304	0.000537212	0.0998595	0.37047	protein_coding
ELN	-2.00346	4.21107	-6.20962	0.000549	0.0998595	0.350522	protein_coding
XPR1	2.02313	5.64527	6.20601	0.000550841	0.0998595	0.347443	protein_coding
RAB3IL1	-2.17237	3.60495	-6.20569	0.000551007	0.0998595	0.347166	protein_coding
TMEM30B	1.81203	4.47758	6.20418	0.000551776	0.0998595	0.345882	protein_coding
IFI27L2	-2.17277	3.79974	-6.19866	0.000554613	0.0998595	0.341165	protein_coding
SNTB1	2.06797	3.98968	6.19288	0.000557601	0.0998595	0.336221	protein_coding
BST1	-1.66703	2.40256	-6.18705	0.000560632	0.0998595	0.331232	protein_coding
KCNMB1	-1.77129	1.38237	-6.17025	0.000569477	0.100623	0.316818	protein_coding
PPP4R4	-2.22605	2.74155	-6.16547	0.000572022	0.100623	0.312709	protein_coding
SNTA1	-1.71036	2.09277	-6.13816	0.000586806	0.100987	0.289184	protein_coding
PITPNM3	-3.58923	3.31202	-6.13654	0.000587694	0.100987	0.28779	protein_coding
UBALD2	1.40746	6.81814	6.13031	0.000591134	0.100987	0.282403	protein_coding
HIST1H2AH	1.64981	5.33722	6.12442	0.000594403	0.100987	0.277315	protein_coding
ZNF669	1.73138	4.6094	6.12248	0.000595487	0.100987	0.275632	protein_coding
PRRT2	-2.08891	4.85084	-6.10303	0.000606463	0.101899	0.258765	protein_coding
ZNF320	2.21956	3.70221	6.10022	0.000608062	0.101899	0.256331	protein_coding
TMEM200B	-2.58749	2.54573	-6.08198	0.000618595	0.102499	0.240455	protein_coding
MYCT1	-1.60695	1.55213	-6.0758	0.000622209	0.102499	0.235068	protein_coding
SNAI1	-1.93649	1.84048	-6.06754	0.000627077	0.102499	0.227857	protein_coding
DEGS2	2.09516	3.2522	6.06319	0.000629655	0.102499	0.22406	protein_coding
B3GNT9	-1.77192	3.94462	-6.05098	0.000636966	0.102499	0.213372	protein_coding
GALK1	-1.42612	3.44508	-6.04885	0.000638249	0.102499	0.211509	protein_coding
CAPG	1.9344	4.89351	6.0326	0.000648146	0.102499	0.197253	protein_coding
ZNF503	-1.71425	5.02128	-6.0258	0.000652337	0.102499	0.191278	protein_coding
ADAMTS1	-4.25024	7.06779	-6.02344	0.000653804	0.102499	0.189196	protein_coding
CAND2	-1.50222	2.63864	-6.01378	0.000659825	0.102499	0.180694	protein_coding
RSPO1	-2.26945	1.6562	-6.0118	0.000661067	0.102499	0.178949	protein_coding
LIX1L	-2.25136	2.67991	-6.00768	0.000663665	0.102499	0.175311	protein_coding
CKB	-2.46574	5.95246	-6.00015	0.000668432	0.102499	0.16867	protein_coding
RHOB	-2.66033	6.16489	-5.97816	0.000682591	0.102499	0.149206	protein_coding
TNFAIP8L3	-2.60937	2.64551	-5.97479	0.000684785	0.102499	0.146224	protein_coding
SOX18	-2.31158	2.67204	-5.9583	0.000695661	0.102499	0.131579	protein_coding
RRAS	-1.49641	4.302	-5.95048	0.000700891	0.102499	0.124614	protein_coding
CITED4	-2.01043	2.07775	-5.94873	0.000702066	0.102499	0.123056	protein_coding
ENDOD1	-1.54581	2.83259	-5.94441	0.000704979	0.102499	0.119204	protein_coding
IFI6	-2.16674	2.57278	-5.93849	0.000708989	0.102499	0.113926	protein_coding
ADCY7	-1.66003	4.00876	-5.91577	0.00072462	0.102499	0.0936229	protein_coding
SLC10A3	-1.40486	4.74902	-5.91258	0.000726847	0.102499	0.0907654	protein_coding
OLFML3	-2.40953	5.03053	-5.89975	0.00073588	0.102499	0.0792552	protein_coding
OLFML2A	-2.35398	2.46595	-5.89246	0.000741073	0.102499	0.0727003	protein_coding
CNGA1	2.28655	3.04621	5.88748	0.00074464	0.102499	0.0682227	protein_coding
CDCA3	1.56711	3.26063	5.88291	0.000747927	0.102499	0.0641147	protein_coding
GPC6	-2.08749	2.42037	-5.87992	0.00075009	0.102499	0.0614211	protein_coding
CYP7B1	-1.90279	2.59458	-5.87736	0.000751948	0.102499	0.0591132	protein_coding
AL157935.2	-2.32542	3.79822	-5.87253	0.00075547	0.102499	0.0547519	protein_coding
GAS1	-3.28403	3.87925	-5.86579	0.000760408	0.102499	0.0486723	protein_coding
CCN5	-3.32505	4.48858	-5.86363	0.000761998	0.102499	0.0467218	protein_coding
SPRED3	2.46777	2.65526	5.85645	0.000767316	0.102499	0.0402289	protein_coding
DPT	-2.32937	2.44513	-5.84249	0.000777764	0.102499	0.0275964	protein_coding
AC009133.6	-1.59521	4.69227	-5.83465	0.000783709	0.102499	0.0204796	protein_coding
ASPM	2.30451	4.09093	5.81912	0.00079563	0.102499	0.00636519	protein_coding
STRBP	1.90462	5.47748	5.81782	0.000796632	0.102499	0.00518868	protein_coding
MEIG1	1.35285	1.33519	5.81727	0.000797061	0.102499	0.0046847	protein_coding
GALNT17	-2.92096	3.49178	-5.81108	0.000801876	0.102499	-0.000948794	protein_coding
STAT5A	-1.296	4.91321	-5.81058	0.000802269	0.102499	-0.00140716	protein_coding
PDPN	-2.90815	3.19153	-5.808	0.000804291	0.102499	-0.00376295	protein_coding
SLC25A1	-2.45364	3.74218	-5.80591	0.000805926	0.102499	-0.00566358	protein_coding
ZNF254	1.20819	6.2996	5.80518	0.000806505	0.102499	-0.0063345	protein_coding
NXNL2	-1.86541	3.02441	-5.80445	0.000807075	0.102499	-0.00699663	protein_coding
HIST1H2BH	3.11637	3.6668	5.7963	0.000813513	0.10262	-0.0144327	protein_coding
ASAP2	1.79674	6.06536	5.7753	0.00083038	0.10262	-0.0336522	protein_coding
PTGFR	-1.67749	2.53114	-5.75619	0.000846062	0.10262	-0.0511886	protein_coding
SLIT3	-2.67366	3.95582	-5.75614	0.000846105	0.10262	-0.0512361	protein_coding
BCL9	1.94801	7.49033	5.75414	0.000847763	0.10262	-0.0530719	protein_coding
GATA6	-3.94241	4.97836	-5.74525	0.000855191	0.10262	-0.0612547	protein_coding
CAT	1.37746	6.1482	5.73462	0.000864174	0.10262	-0.0710587	protein_coding
RRNAD1	1.20692	5.64725	5.73398	0.000864716	0.10262	-0.071648	protein_coding
KLF15	-2.20934	3.4896	-5.72694	0.000870728	0.10262	-0.0781513	protein_coding
SEL1L3	1.81886	5.63346	5.72011	0.000876601	0.10262	-0.0844629	protein_coding
TMEM169	2.82292	2.72875	5.71481	0.000881187	0.10262	-0.089364	protein_coding
FGF2	-2.88059	3.73692	-5.71409	0.000881811	0.10262	-0.0900289	protein_coding
KLHL29	-2.27669	2.29759	-5.71391	0.000881968	0.10262	-0.0901958	protein_coding
NFASC	-2.92945	4.88507	-5.71103	0.00088448	0.10262	-0.0928675	protein_coding
FNDC1	2.39347	4.64841	5.70299	0.000891525	0.10262	-0.100322	protein_coding
C8orf88	-2.27537	2.06116	-5.70275	0.000891734	0.10262	-0.100541	protein_coding
OLFML1	-1.85853	3.62687	-5.69031	0.000902753	0.10262	-0.112086	protein_coding
HIST1H2BC	2.12338	8.39218	5.68686	0.000905838	0.10262	-0.115294	protein_coding
CKAP2	2.48392	4.58857	5.68311	0.000909211	0.10262	-0.118788	protein_coding
RHBDL3	-1.68037	1.22526	-5.67976	0.000912231	0.10262	-0.121907	protein_coding
CBX7	-2.56648	4.90334	-5.67821	0.000913628	0.10262	-0.123347	protein_coding
SIDT2	-1.58958	6.26287	-5.672	0.000919261	0.10262	-0.129129	protein_coding
PRR36	3.91626	6.16902	5.66353	0.000927012	0.10262	-0.137031	protein_coding
CLK2	1.41248	5.72455	5.63534	0.000953345	0.10262	-0.163409	protein_coding
PRRT1	-2.36856	3.3441	-5.63226	0.000956276	0.10262	-0.166302	protein_coding
VWCE	-3.00749	3.98201	-5.62756	0.000960759	0.10262	-0.170711	protein_coding
C1orf116	3.01512	2.95162	5.61963	0.000968384	0.10262	-0.178163	protein_coding
PNCK	2.10026	2.75577	5.61908	0.000968914	0.10262	-0.178679	protein_coding
APBA1	-2.0396	2.36213	-5.6142	0.000973643	0.10262	-0.18327	protein_coding
TBC1D4	-2.12095	4.94116	-5.61365	0.000974173	0.10262	-0.183782	protein_coding
MARVELD2	3.31135	4.69751	5.60134	0.000986222	0.10262	-0.195378	protein_coding
EXTL1	-1.95043	1.65266	-5.60105	0.000986511	0.10262	-0.195655	protein_coding
CHST7	-2.55422	3.13384	-5.59764	0.000989883	0.10262	-0.198875	protein_coding
ACTG2	-2.44412	5.93932	-5.59706	0.000990454	0.10262	-0.199419	protein_coding
NECAB3	-1.66694	5.74798	-5.59601	0.000991499	0.10262	-0.200414	protein_coding
EFHD1	-2.19754	4.02739	-5.59396	0.000993536	0.10262	-0.202351	protein_coding
RTKN2	1.44143	3.24374	5.59387	0.000993622	0.10262	-0.202433	protein_coding
ECSCR	-2.10178	3.30889	-5.59317	0.000994321	0.10262	-0.203097	protein_coding
CRP	2.52541	2.22492	5.5922	0.000995282	0.10262	-0.204008	protein_coding
LGR5	3.30997	5.4645	5.58982	0.000997659	0.10262	-0.20626	protein_coding
EDIL3	-2.28566	3.65791	-5.58912	0.000998353	0.10262	-0.206916	protein_coding
GNG4	-1.85337	3.09638	-5.58804	0.000999438	0.10262	-0.207942	protein_coding
AP1S3	1.2464	3.17214	5.57977	0.00100775	0.10262	-0.215758	protein_coding
CTAGE8	2.21217	5.70324	5.57469	0.00101289	0.10262	-0.220567	protein_coding
POGZ	1.26318	8.36362	5.56883	0.00101887	0.10262	-0.226124	protein_coding
HS3ST1	-2.41043	3.5555	-5.56853	0.00101917	0.10262	-0.226403	protein_coding
EFNB1	-1.38343	2.87527	-5.56675	0.001021	0.10262	-0.228096	protein_coding
CES4A	-2.42379	3.16952	-5.56616	0.0010216	0.10262	-0.228654	protein_coding
INTS7	1.62116	4.76978	5.56324	0.0010246	0.10262	-0.231428	protein_coding
ZNF516	-1.72181	6.25801	-5.56243	0.00102543	0.10262	-0.232196	protein_coding
SELENOK	-1.89911	3.61083	-5.55581	0.00103227	0.10294	-0.238478	protein_coding
NEDD4L	2.22277	5.67971	5.5318	0.00105753	0.105088	-0.261333	protein_coding
OR2T33	2.5159	2.24668	5.52323	0.00106672	0.105539	-0.269521	protein_coding
MMP17	-1.96215	4.36237	-5.51455	0.0010761	0.105539	-0.277814	protein_coding
MAMSTR	-1.66801	2.63357	-5.5086	0.0010826	0.105539	-0.283511	protein_coding
ETV4	5.07618	5.02007	5.50338	0.00108833	0.105539	-0.288512	protein_coding
ST6GALNAC4	-1.89209	4.71445	-5.50065	0.00109133	0.105539	-0.291122	protein_coding
BCL2	-2.24548	3.4841	-5.49252	0.00110036	0.105539	-0.298923	protein_coding
ALDH2	-1.72998	5.30011	-5.49228	0.00110063	0.105539	-0.299158	protein_coding
KANK3	-2.8792	2.47632	-5.49048	0.00110263	0.105539	-0.300883	protein_coding
IFFO1	-2.23008	3.05906	-5.49028	0.00110285	0.105539	-0.301072	protein_coding
CALHM2	-1.97724	4.03485	-5.48883	0.00110447	0.105539	-0.302462	protein_coding
C4orf3	-1.37022	3.67195	-5.4853	0.00110843	0.105539	-0.305856	protein_coding
MEST	2.84638	8.05189	5.48196	0.00111219	0.105539	-0.309064	protein_coding
TAGLN	-2.95212	8.06812	-5.48016	0.00111423	0.105539	-0.310799	protein_coding
SPP1	3.05092	4.41711	5.47279	0.00112259	0.105977	-0.317889	protein_coding
ZNF675	1.86995	4.73868	5.46572	0.00113069	0.105998	-0.324702	protein_coding
CYP11A1	-3.48004	3.30488	-5.46267	0.0011342	0.105998	-0.327643	protein_coding
CLTCL1	-1.15413	2.75147	-5.45919	0.00113823	0.105998	-0.331007	protein_coding
ANTXR2	-2.58431	4.99016	-5.45634	0.00114153	0.105998	-0.333756	protein_coding
ADGRG1	2.53983	6.18581	5.43749	0.00116367	0.106529	-0.351992	protein_coding
SMOC2	-3.23121	4.46918	-5.4359	0.00116556	0.106529	-0.353528	protein_coding
REM1	-1.95421	2.20918	-5.43415	0.00116764	0.106529	-0.355222	protein_coding
SPATA32	1.24411	1.37733	5.42945	0.00117326	0.106529	-0.359785	protein_coding
SMAGP	2.12378	4.06314	5.42717	0.00117599	0.106529	-0.361991	protein_coding
ZNF117	2.09504	6.01194	5.42312	0.00118087	0.106529	-0.365928	protein_coding
PDGFB	-1.95324	2.30222	-5.41911	0.00118571	0.106529	-0.369814	protein_coding
RAP2B	-1.48128	2.42423	-5.41779	0.00118732	0.106529	-0.371097	protein_coding
FN3K	-1.52502	5.19579	-5.41408	0.00119184	0.106529	-0.374709	protein_coding
LINGO4	1.35613	1.32335	5.41402	0.0011919	0.106529	-0.374762	protein_coding
AKAP12	-2.52652	6.53894	-5.41264	0.00119359	0.106529	-0.376108	protein_coding
ADGRV1	2.89153	4.28249	5.41177	0.00119466	0.106529	-0.376957	protein_coding
LRCH2	-1.83186	1.76148	-5.41055	0.00119615	0.106529	-0.378142	protein_coding
PDE8B	-2.3261	2.35073	-5.4061	0.0012016	0.106557	-0.382467	protein_coding
INSYN1	-2.02669	2.92486	-5.40281	0.00120566	0.106557	-0.385672	protein_coding
EGFL8	-2.06077	3.46282	-5.40098	0.00120793	0.106557	-0.387455	protein_coding
SPX	2.06467	2.54317	5.39543	0.00121482	0.106557	-0.392864	protein_coding
CORO2B	-2.38391	2.45607	-5.39355	0.00121716	0.106557	-0.3947	protein_coding
TDG	1.40984	5.4681	5.38691	0.00122548	0.106557	-0.401178	protein_coding
HSPB6	-3.98099	4.50302	-5.38145	0.00123237	0.106557	-0.406513	protein_coding
EPAS1	-2.18908	6.81474	-5.37914	0.0012353	0.106557	-0.408773	protein_coding
CLIC2	-1.51655	2.54517	-5.37144	0.00124512	0.106557	-0.41631	protein_coding
EFCAB5	1.28532	3.52871	5.37008	0.00124686	0.106557	-0.417639	protein_coding
GYPC	-2.47824	3.95338	-5.37001	0.00124696	0.106557	-0.417712	protein_coding
TUBB8	1.7607	2.69799	5.36318	0.00125575	0.106557	-0.424398	protein_coding
ACKR1	-1.80533	3.78882	-5.3621	0.00125715	0.106557	-0.425464	protein_coding
PTTG1	2.28531	4.93814	5.35918	0.00126094	0.106557	-0.428328	protein_coding
INHBB	-2.00639	1.83719	-5.35915	0.00126098	0.106557	-0.42836	protein_coding
AQP7	-1.46292	2.3003	-5.35883	0.00126139	0.106557	-0.428667	protein_coding
PSMB9	-1.28961	3.3882	-5.35668	0.00126419	0.106557	-0.430783	protein_coding
PPP1R14A	-3.40296	4.53129	-5.35367	0.00126812	0.106571	-0.433734	protein_coding
NACAD	-1.51143	5.04541	-5.34425	0.00128049	0.107272	-0.442986	protein_coding
TTLL7	-1.91557	3.75134	-5.33299	0.00129547	0.107272	-0.454071	protein_coding
CCDC36	-2.45033	3.31692	-5.33295	0.00129553	0.107272	-0.454112	protein_coding
DUSP2	-3.24107	3.65602	-5.32566	0.00130534	0.107272	-0.461301	protein_coding
CALCRL	-1.58292	2.53974	-5.32259	0.00130949	0.107272	-0.464328	protein_coding
BCAM	1.5374	8.86429	5.32185	0.00131049	0.107272	-0.465058	protein_coding
MSX1	-2.70122	2.26399	-5.32049	0.00131234	0.107272	-0.466403	protein_coding
AASS	-1.54927	4.99089	-5.31879	0.00131465	0.107272	-0.468077	protein_coding
TSHZ1	-1.79366	5.30686	-5.30663	0.00133133	0.107272	-0.480105	protein_coding
ZNF169	1.84735	4.20635	5.30155	0.00133836	0.107272	-0.485133	protein_coding
EPCAM	4.26544	5.01379	5.30017	0.00134027	0.107272	-0.486497	protein_coding
PTPA	1.16372	7.16207	5.29733	0.00134423	0.107272	-0.489309	protein_coding
COPZ2	-1.46552	3.17783	-5.29485	0.0013477	0.107272	-0.491767	protein_coding
HTRA3	-3.66201	3.72484	-5.29149	0.00135241	0.107272	-0.495102	protein_coding
RGS22	-2.14785	3.55985	-5.28604	0.00136008	0.107272	-0.500503	protein_coding
SLC30A4	-1.91286	1.82069	-5.28163	0.00136634	0.107272	-0.504888	protein_coding
PEG3	-4.34821	5.94943	-5.28144	0.00136662	0.107272	-0.50508	protein_coding
PLAAT3	-2.48786	3.24531	-5.27064	0.00138207	0.107941	-0.515818	protein_coding
CSRP1	-1.72153	7.99519	-5.26907	0.00138433	0.107941	-0.517377	protein_coding
ATP8B1	1.72207	6.1003	5.26532	0.00138975	0.107941	-0.521113	protein_coding
HRH1	-1.21872	2.67368	-5.26016	0.00139725	0.107941	-0.526255	protein_coding
POTEF	2.76836	3.91113	5.25892	0.00139905	0.107941	-0.527489	protein_coding
EPSTI1	-2.05122	2.57391	-5.2573	0.00140142	0.107941	-0.529106	protein_coding
CCDC186	1.56744	6.36179	5.25651	0.00140257	0.107941	-0.52989	protein_coding
OR2F1	1.63067	1.58081	5.25024	0.00141179	0.108356	-0.536155	protein_coding
BMP8A	-1.95036	1.94198	-5.24061	0.00142607	0.109156	-0.545773	protein_coding
RIT1	1.30556	4.63091	5.22946	0.00144281	0.109504	-0.556936	protein_coding
ADORA1	3.6602	4.62059	5.22926	0.00144311	0.109504	-0.55714	protein_coding
ZNF713	1.14766	4.69003	5.22795	0.00144509	0.109504	-0.558451	protein_coding
PRELP	-2.46612	4.27466	-5.2192	0.0014584	0.109504	-0.567226	protein_coding
JUND	-2.78473	8.37767	-5.21758	0.00146088	0.109504	-0.568849	protein_coding
GTSF1L	1.46562	1.03399	5.21394	0.00146646	0.109504	-0.5725	protein_coding
CRY2	-2.23111	5.7617	-5.21347	0.00146719	0.109504	-0.572973	protein_coding
TESMIN	1.40192	4.51139	5.21225	0.00146907	0.109504	-0.5742	protein_coding
ZNF726	1.83191	3.44886	5.21125	0.00147062	0.109504	-0.575211	protein_coding
PACSIN3	-2.04244	3.16276	-5.20897	0.00147414	0.109504	-0.577503	protein_coding
SGPP1	-1.57236	2.49176	-5.20115	0.00148629	0.109504	-0.585361	protein_coding
SEMA3B	-1.77303	5.21171	-5.20004	0.00148804	0.109504	-0.586486	protein_coding
TRIM59	1.30994	3.51334	5.19737	0.00149222	0.109504	-0.589174	protein_coding
EXTL3	-1.11785	4.44753	-5.19275	0.00149948	0.109504	-0.593823	protein_coding
CEBPB	-2.20089	5.62255	-5.19245	0.00149996	0.109504	-0.594129	protein_coding
LPAR5	1.80576	3.04317	5.18612	0.00150998	0.109504	-0.600511	protein_coding
S100A16	1.38531	6.29896	5.18368	0.00151387	0.109504	-0.602972	protein_coding
SLC16A2	-1.33692	2.74952	-5.18104	0.00151808	0.109504	-0.605635	protein_coding
FOXO6	-1.86486	2.09951	-5.17925	0.00152095	0.109504	-0.607443	protein_coding
KIF27	1.26766	4.62517	5.17839	0.00152234	0.109504	-0.608319	protein_coding
ZNF506	1.23273	6.27608	5.17334	0.00153045	0.109504	-0.613414	protein_coding
RASL12	-2.74093	4.00986	-5.17314	0.00153078	0.109504	-0.613624	protein_coding
CHST14	-1.55896	2.93504	-5.16631	0.00154185	0.109777	-0.62053	protein_coding
THEM4	2.21722	4.39729	5.16578	0.00154271	0.109777	-0.621065	protein_coding
TUB	-2.19958	3.48441	-5.15942	0.00155312	0.109964	-0.627511	protein_coding
OXER1	-2.11877	3.67066	-5.15502	0.00156036	0.110202	-0.631972	protein_coding
PLIN4	-2.596	2.52645	-5.14272	0.00158079	0.111091	-0.644453	protein_coding
MIDN	-1.7341	7.17386	-5.1408	0.00158401	0.111091	-0.646407	protein_coding
PRDX5	-1.22436	6.22892	-5.13155	0.00159961	0.111091	-0.655814	protein_coding
CTHRC1	1.7065	4.48162	5.129	0.00160394	0.111091	-0.658409	protein_coding
TSHZ3	-2.41161	4.87878	-5.12855	0.00160471	0.111091	-0.65887	protein_coding
RAB3IP	2.45935	5.46671	5.1273	0.00160684	0.111091	-0.660142	protein_coding
PCDHAC2	2.4768	6.54886	5.12707	0.00160722	0.111091	-0.660373	protein_coding
PAK3	-1.43639	1.5713	-5.12583	0.00160934	0.111091	-0.661637	protein_coding
SYTL4	-2.90616	4.51807	-5.1223	0.00161537	0.111091	-0.665229	protein_coding
TNFAIP3	-2.42532	6.50497	-5.11519	0.00162763	0.111091	-0.67249	protein_coding
CAPN6	-1.4006	1.24315	-5.11282	0.00163173	0.111091	-0.674909	protein_coding
SNCAIP	-2.20079	3.45639	-5.11204	0.00163308	0.111091	-0.675699	protein_coding
SLC1A5	-1.9302	4.79131	-5.10592	0.00164375	0.111091	-0.681956	protein_coding
PCNX2	1.59937	7.54906	5.10407	0.00164698	0.111091	-0.683846	protein_coding
BCL11A	2.3613	4.56593	5.1011	0.00165219	0.111091	-0.686879	protein_coding
GTF2IRD1	1.51395	5.41722	5.10097	0.00165242	0.111091	-0.687014	protein_coding
LPAR4	-1.78633	2.01948	-5.09312	0.00166628	0.111091	-0.695043	protein_coding
MSC	-1.50491	2.18907	-5.09182	0.0016686	0.111091	-0.69638	protein_coding
MRVI1	-2.49752	4.49826	-5.09106	0.00166995	0.111091	-0.697154	protein_coding
DISP1	1.86589	4.85741	5.0886	0.00167434	0.111091	-0.699681	protein_coding
GNB5	-1.6741	3.86477	-5.08807	0.00167528	0.111091	-0.700223	protein_coding
LYVE1	-2.14416	3.35709	-5.08581	0.00167933	0.111091	-0.70254	protein_coding
CAVIN1	-1.83646	5.13221	-5.08487	0.00168101	0.111091	-0.703505	protein_coding
ARHGAP28	-1.95095	3.60829	-5.07809	0.00169322	0.111091	-0.710462	protein_coding
ZNF484	1.24298	5.0235	5.07174	0.00170474	0.111091	-0.716984	protein_coding
DPYSL2	-1.34102	6.03893	-5.07074	0.00170656	0.111091	-0.71801	protein_coding
SCUBE1	-3.36977	2.46417	-5.0686	0.00171046	0.111091	-0.720208	protein_coding
OAF	-3.21166	3.62288	-5.06658	0.00171416	0.111091	-0.722288	protein_coding
HLA-DMB	2.82116	4.95975	5.06649	0.00171432	0.111091	-0.722379	protein_coding
OR1C1	1.60116	1.33156	5.06544	0.00171626	0.111091	-0.723463	protein_coding
DLX4	1.68563	1.89897	5.06339	0.00172003	0.111091	-0.725574	protein_coding
ESR1	-2.96985	4.56367	-5.06269	0.0017213	0.111091	-0.726288	protein_coding
OR2T2	2.55207	2.47788	5.06166	0.00172321	0.111091	-0.727351	protein_coding
CFHR2	2.10955	1.65332	5.05804	0.00172989	0.111091	-0.731079	protein_coding
NR4A3	-3.97791	4.99517	-5.05719	0.00173146	0.111091	-0.731948	protein_coding
NSMCE3	-1.23103	2.97508	-5.05594	0.00173378	0.111091	-0.733238	protein_coding
SNURF	-3.15955	4.60784	-5.0471	0.00175027	0.111385	-0.74235	protein_coding
TPM2	-2.4568	8.35645	-5.0469	0.00175065	0.111385	-0.742562	protein_coding
SMPDL3B	2.05849	2.31639	5.0443	0.00175555	0.111385	-0.745248	protein_coding
FOXM1	1.93962	3.37376	5.04182	0.00176021	0.111385	-0.747806	protein_coding
PPP1CA	1.15006	6.51659	5.04087	0.00176201	0.111385	-0.748786	protein_coding
RAB43	-1.95903	3.53203	-5.03901	0.00176552	0.111385	-0.750706	protein_coding
GON4L	1.27162	7.36809	5.03881	0.0017659	0.111385	-0.750909	protein_coding
ATP8B3	-1.71397	2.031	-5.0296	0.00178345	0.112243	-0.760437	protein_coding
KLF12	1.20498	5.44008	5.0244	0.00179343	0.112621	-0.765815	protein_coding
VEZT	1.35356	7.67727	5.01889	0.00180409	0.113039	-0.771522	protein_coding
TMEM255A	-1.95395	1.9402	-5.01501	0.00181164	0.113261	-0.775545	protein_coding
ACY1	1.0619	5.52096	5.00527	0.00183074	0.113682	-0.785657	protein_coding
ATP1A2	-2.14948	3.46464	-4.99821	0.00184473	0.113682	-0.792997	protein_coding
MX1	-1.32446	4.54531	-4.99699	0.00184714	0.113682	-0.794257	protein_coding
INSIG1	-1.85804	4.94408	-4.99613	0.00184887	0.113682	-0.795159	protein_coding
ADGRA2	-3.4422	3.91332	-4.98935	0.00186245	0.113682	-0.802215	protein_coding
PLD1	-2.38653	4.26337	-4.97939	0.00188259	0.113682	-0.812593	protein_coding
ZNF91	1.18536	8.32318	4.9791	0.00188318	0.113682	-0.812897	protein_coding
ITM2A	-2.34479	3.50716	-4.97704	0.00188737	0.113682	-0.81504	protein_coding
MN1	-2.38135	4.06303	-4.97462	0.00189232	0.113682	-0.817569	protein_coding
ASPG	-3.38865	2.33763	-4.97349	0.00189464	0.113682	-0.81875	protein_coding
SYDE1	-1.39126	3.96189	-4.97328	0.00189508	0.113682	-0.818972	protein_coding
FOXD4L4	2.00191	2.36274	4.97177	0.00189816	0.113682	-0.820541	protein_coding
MFSD6L	1.48919	1.74875	4.96885	0.00190417	0.113682	-0.823594	protein_coding
FAM136A	1.21443	4.15638	4.96828	0.00190535	0.113682	-0.824188	protein_coding
BNC2	-3.05395	5.86019	-4.96758	0.0019068	0.113682	-0.824924	protein_coding
ZNF860	2.19769	3.38063	4.96709	0.00190781	0.113682	-0.825436	protein_coding
GPSM3	1.26343	4.19707	4.96642	0.00190919	0.113682	-0.826131	protein_coding
CCBE1	-2.75444	2.04609	-4.96581	0.00191045	0.113682	-0.826771	protein_coding
LIMS2	-1.89984	4.46201	-4.96516	0.00191179	0.113682	-0.827447	protein_coding
LHFPL6	-2.20566	3.76019	-4.96474	0.00191267	0.113682	-0.827894	protein_coding
MYLK	-2.42201	7.15195	-4.96434	0.0019135	0.113682	-0.828309	protein_coding
EDN3	3.86959	4.0332	4.96375	0.00191471	0.113682	-0.828921	protein_coding
ZFHX3	1.39754	6.42978	4.95553	0.00193184	0.11413	-0.837522	protein_coding
NFE2L3	2.049	4.28107	4.95107	0.00194123	0.11413	-0.842202	protein_coding
PON2	1.10897	6.1961	4.95051	0.0019424	0.11413	-0.842782	protein_coding
ADRA2A	-1.96823	2.76657	-4.94282	0.00195867	0.114671	-0.850841	protein_coding
HOXA9	4.40863	4.51347	4.94234	0.0019597	0.114671	-0.851347	protein_coding
SLC25A25	-2.40996	4.88477	-4.9374	0.00197025	0.11505	-0.856536	protein_coding
CDH1	2.93774	6.26804	4.93162	0.00198266	0.11511	-0.862601	protein_coding
ZMYND8	1.16989	6.37458	4.92927	0.00198774	0.11511	-0.865078	protein_coding
C11orf80	1.42305	5.30378	4.92772	0.00199109	0.11511	-0.866701	protein_coding
NXPE3	-1.2251	3.15143	-4.92749	0.00199159	0.11511	-0.866945	protein_coding
TFRC	-2.39506	6.08576	-4.91894	0.00201022	0.11589	-0.875948	protein_coding
STBD1	-1.58257	1.35401	-4.91575	0.00201721	0.11589	-0.879302	protein_coding
ZDHHC2	1.78365	5.58992	4.91568	0.00201737	0.11589	-0.879377	protein_coding
CAPN8	1.45457	1.74324	4.91144	0.00202671	0.116191	-0.883843	protein_coding
CCL8	-1.64853	1.48316	-4.90379	0.0020437	0.116435	-0.891919	protein_coding
PROSER1	2.03934	6.12546	4.8987	0.00205508	0.116435	-0.897288	protein_coding
OR2W3	1.60298	1.47432	4.89853	0.00205548	0.116435	-0.897477	protein_coding
CD46	1.14311	7.68407	4.8946	0.00206432	0.116435	-0.90163	protein_coding
TFPI2	-3.06472	3.61708	-4.89157	0.00207117	0.116435	-0.904835	protein_coding
LSS	-1.84254	5.55133	-4.88916	0.00207662	0.116435	-0.907377	protein_coding
PAQR7	-1.5864	4.38027	-4.8847	0.00208678	0.116435	-0.912099	protein_coding
TBX2	-2.97528	4.12007	-4.88158	0.00209392	0.116435	-0.915408	protein_coding
ZNF281	1.71969	5.80844	4.88104	0.00209514	0.116435	-0.915971	protein_coding
CACNA1H	-4.25429	4.63062	-4.87984	0.00209791	0.116435	-0.91725	protein_coding
GALNT10	-2.49904	4.77221	-4.87856	0.00210085	0.116435	-0.918604	protein_coding
TBC1D2B	-1.6239	5.93038	-4.87817	0.00210175	0.116435	-0.919021	protein_coding
ZNF92	1.77211	4.99287	4.87673	0.00210506	0.116435	-0.920541	protein_coding
HIST2H2AA3	1.76523	2.79731	4.87486	0.00210939	0.116435	-0.922531	protein_coding
PARP4	1.67034	6.07133	4.87433	0.00211061	0.116435	-0.923092	protein_coding
FOXD3	-1.55636	1.16384	-4.87392	0.00211155	0.116435	-0.923524	protein_coding
HSPA12A	-2.03024	3.36011	-4.87305	0.00211356	0.116435	-0.924444	protein_coding
ZNF518A	1.17838	6.00262	4.87132	0.00211758	0.116435	-0.926283	protein_coding
SFMBT2	-1.97065	2.69586	-4.86967	0.00212142	0.116435	-0.928036	protein_coding
JPH2	-1.63066	3.81126	-4.86123	0.00214113	0.11729	-0.936992	protein_coding
ORMDL3	1.13156	6.30806	4.85461	0.00215676	0.117468	-0.944038	protein_coding
NCAM1	-2.38566	5.40499	-4.85336	0.00215972	0.117468	-0.945364	protein_coding
HOXD4	1.1942	4.62025	4.85022	0.00216718	0.117468	-0.948706	protein_coding
HNRNPA0	-1.29043	3.98495	-4.84859	0.00217107	0.117468	-0.950444	protein_coding
MAP3K5	-2.48312	4.09668	-4.84163	0.00218775	0.117468	-0.95786	protein_coding
PRKG1	-1.83818	4.29457	-4.83887	0.00219439	0.117468	-0.960795	protein_coding
HIST1H3B	3.11892	4.72426	4.83851	0.00219527	0.117468	-0.961183	protein_coding
KNDC1	-2.71144	2.50739	-4.83693	0.0021991	0.117468	-0.962875	protein_coding
DYSF	-2.73003	3.52219	-4.83349	0.00220743	0.117468	-0.966539	protein_coding
ADGRD1	-3.19327	3.38926	-4.83197	0.00221113	0.117468	-0.968161	protein_coding
ATP2C2	2.25313	3.41022	4.83041	0.00221492	0.117468	-0.969824	protein_coding
GPR135	-1.87401	2.60075	-4.82778	0.00222137	0.117468	-0.97264	protein_coding
TRMT9B	1.44927	3.33113	4.82507	0.00222802	0.117468	-0.975539	protein_coding
RALGAPA2	1.26842	6.13552	4.82423	0.00223008	0.117468	-0.976437	protein_coding
TXLNB	-1.60815	1.88769	-4.82275	0.00223372	0.117468	-0.978018	protein_coding
MYL7	1.32331	1.53571	4.81964	0.00224138	0.117468	-0.981337	protein_coding
CYP27A1	-1.38219	4.18358	-4.81945	0.00224185	0.117468	-0.981538	protein_coding
FZD4	-1.3374	2.59994	-4.81503	0.00225281	0.117468	-0.98627	protein_coding
ABCA9	-3.1856	4.05818	-4.81428	0.0022547	0.117468	-0.987081	protein_coding
RUNX2	1.3459	3.5916	4.81411	0.0022551	0.117468	-0.987254	protein_coding
AKR1E2	-1.97755	2.53906	-4.81364	0.00225628	0.117468	-0.987762	protein_coding
ZNF750	2.41517	3.27874	4.81338	0.00225693	0.117468	-0.988042	protein_coding
PGR	-3.63083	4.36828	-4.8131	0.00225762	0.117468	-0.988337	protein_coding
GOLPH3L	1.52018	4.92273	4.81194	0.00226052	0.117468	-0.989583	protein_coding
TESC	2.56924	4.65439	4.80679	0.0022734	0.117706	-0.995095	protein_coding
MAN1A1	-2.40845	3.18049	-4.80007	0.00229036	0.117917	-1.0023	protein_coding
RAB22A	-1.52683	2.71923	-4.79887	0.0022934	0.117917	-1.00359	protein_coding
OR2T1	1.9988	1.69985	4.79841	0.00229457	0.117917	-1.00409	protein_coding
SHROOM4	1.25026	4.31146	4.79386	0.00230617	0.117917	-1.00898	protein_coding
PCDHB2	2.55482	4.59902	4.79327	0.00230766	0.117917	-1.0096	protein_coding
CCDC194	-2.14515	2.4735	-4.79279	0.00230888	0.117917	-1.01012	protein_coding
FOXD4L5	1.44492	1.38068	4.7913	0.00231271	0.117917	-1.01173	protein_coding
SPRTN	1.89959	5.29205	4.79051	0.00231472	0.117917	-1.01257	protein_coding
EFNA1	1.62766	4.72887	4.7885	0.0023199	0.117917	-1.01474	protein_coding
TLX1	1.24243	1.03174	4.78836	0.00232025	0.117917	-1.01488	protein_coding
SLC43A1	-1.52811	3.22174	-4.78566	0.0023272	0.117917	-1.01779	protein_coding
RPS6KA6	-1.34539	1.81832	-4.78556	0.00232745	0.117917	-1.01789	protein_coding
ADAMTS16	-2.91301	3.3141	-4.78103	0.00233917	0.118101	-1.02277	protein_coding
CARD14	1.94748	2.63073	4.7743	0.00235669	0.118101	-1.03001	protein_coding
C1orf43	1.77066	7.53707	4.77363	0.00235843	0.118101	-1.03073	protein_coding
ZNF620	1.27116	3.74182	4.77171	0.00236346	0.118101	-1.0328	protein_coding
LRRC37A3	1.15486	5.21248	4.77069	0.00236614	0.118101	-1.0339	protein_coding
RNF122	-2.53637	2.52695	-4.7694	0.00236954	0.118101	-1.0353	protein_coding
IL17RA	-1.64539	2.79291	-4.76881	0.00237109	0.118101	-1.03593	protein_coding
DDX52	1.52736	5.50137	4.76766	0.00237414	0.118101	-1.03718	protein_coding
SFN	1.66453	2.3211	4.7652	0.00238061	0.118101	-1.03982	protein_coding
ADAMTS4	-3.1178	5.89088	-4.76494	0.00238132	0.118101	-1.04011	protein_coding
LRRC24	-2.18188	2.80973	-4.76437	0.00238281	0.118101	-1.04072	protein_coding
SNN	-1.92811	1.67009	-4.76416	0.00238337	0.118101	-1.04095	protein_coding
CNTN2	2.06716	2.49315	4.76024	0.00239377	0.118101	-1.04518	protein_coding
WFS1	-1.62398	6.03102	-4.75927	0.00239637	0.118101	-1.04623	protein_coding
EBF1	-2.68162	3.90414	-4.75109	0.00241828	0.118101	-1.05507	protein_coding
AAMDC	-1.40035	3.694	-4.74807	0.00242641	0.118101	-1.05834	protein_coding
LAMA2	-3.35892	4.19695	-4.74619	0.0024315	0.118101	-1.06037	protein_coding
ADGRL3	-1.69982	2.83923	-4.74573	0.00243275	0.118101	-1.06087	protein_coding
POTEE	1.97647	3.34497	4.74517	0.00243425	0.118101	-1.06147	protein_coding
NYNRIN	-2.44566	4.51432	-4.74396	0.00243752	0.118101	-1.06278	protein_coding
TPD52L1	1.02798	5.28072	4.74107	0.00244539	0.118101	-1.06591	protein_coding
HHIPL1	-1.73481	1.98752	-4.741	0.00244558	0.118101	-1.06598	protein_coding
RPL36A-HNRNPH2	-2.56216	2.3105	-4.73877	0.00245166	0.118101	-1.0684	protein_coding
USP6NL	1.39748	5.43943	4.73624	0.00245861	0.118101	-1.07115	protein_coding
LARP6	-1.58616	4.75983	-4.73514	0.00246161	0.118101	-1.07234	protein_coding
EEF1AKNMT	1.03954	5.57106	4.73498	0.00246204	0.118101	-1.0725	protein_coding
ELF4	-1.65288	3.95496	-4.7345	0.00246336	0.118101	-1.07303	protein_coding
PEX10	-1.80881	2.59541	-4.73361	0.00246582	0.118101	-1.07399	protein_coding
CCL21	-2.40711	2.74834	-4.73257	0.00246869	0.118101	-1.07513	protein_coding
SPATA31A7	3.01542	3.13573	4.72966	0.00247671	0.118285	-1.07828	protein_coding
RFC3	1.48283	4.1038	4.72038	0.0025025	0.119315	-1.08835	protein_coding
ME1	-1.04147	2.23283	-4.71808	0.00250895	0.119391	-1.09085	protein_coding
BLVRB	-1.85546	4.33556	-4.71666	0.00251292	0.119391	-1.09239	protein_coding
CTH	-2.47115	3.08739	-4.71442	0.00251924	0.119391	-1.09484	protein_coding
TSPYL2	-1.75578	7.34296	-4.71338	0.00252216	0.119391	-1.09596	protein_coding
HIST1H2AM	4.28505	5.76994	4.71113	0.00252853	0.119391	-1.09842	protein_coding
SYNPO2	-2.56345	7.37199	-4.70953	0.00253304	0.119391	-1.10015	protein_coding
CXADR	2.6943	5.44257	4.70934	0.00253359	0.119391	-1.10036	protein_coding
DUSP6	2.39762	8.18764	4.70119	0.00255682	0.120283	-1.10924	protein_coding
KCNQ4	-1.55673	1.31176	-4.69972	0.00256103	0.120283	-1.11084	protein_coding
APOL6	-1.32718	2.10472	-4.69377	0.00257816	0.120781	-1.11733	protein_coding
MPV17L	-2.08493	2.08299	-4.6928	0.00258095	0.120781	-1.11838	protein_coding
HIST1H2BM	2.03841	5.38717	4.69004	0.00258895	0.120781	-1.1214	protein_coding
DSP	2.54814	6.08111	4.6886	0.00259315	0.120781	-1.12297	protein_coding
KIAA1549	1.23162	4.54036	4.68628	0.00259989	0.120781	-1.1255	protein_coding
SYCP3	1.69258	2.37168	4.68236	0.00261137	0.120781	-1.12979	protein_coding
HIST1H2BO	2.94076	5.42922	4.68234	0.00261141	0.120781	-1.1298	protein_coding
SLC16A9	-2.20047	3.51006	-4.67861	0.00262238	0.120781	-1.13389	protein_coding
OSR2	-3.76329	4.73286	-4.67845	0.00262285	0.120781	-1.13406	protein_coding
HIST1H2BL	2.0056	6.85688	4.67794	0.00262436	0.120781	-1.13462	protein_coding
LOXL4	-1.18414	1.65562	-4.67641	0.00262889	0.120781	-1.1363	protein_coding
HOXD10	4.6082	4.61761	4.67515	0.00263259	0.120781	-1.13767	protein_coding
MAPK8	1.49004	5.68744	4.67461	0.0026342	0.120781	-1.13826	protein_coding
CHST3	-1.68843	2.80034	-4.67414	0.00263559	0.120781	-1.13878	protein_coding
HAAO	-1.59364	1.83794	-4.67004	0.00264778	0.121062	-1.14327	protein_coding
ICA1	2.44151	4.80287	4.6692	0.00265026	0.121062	-1.14419	protein_coding
EEPD1	-2.35295	3.94584	-4.66627	0.00265903	0.121266	-1.1474	protein_coding
KIAA1217	2.08034	7.26622	4.66065	0.00267588	0.121529	-1.15355	protein_coding
DACH1	3.25809	4.71156	4.65857	0.00268216	0.121529	-1.15584	protein_coding
TRPM8	2.20177	3.09014	4.65578	0.0026906	0.121529	-1.1589	protein_coding
EPHB6	-1.54178	3.54768	-4.65554	0.00269132	0.121529	-1.15916	protein_coding
NPY4R2	1.63676	1.25227	4.65373	0.00269682	0.121529	-1.16115	protein_coding
PI15	-2.61696	2.12091	-4.65183	0.00270261	0.121529	-1.16324	protein_coding
SLC7A8	-1.77504	6.34302	-4.64996	0.0027083	0.121529	-1.16529	protein_coding
MRFAP1	-1.19067	7.15449	-4.64978	0.00270886	0.121529	-1.16549	protein_coding
KLF2	-2.93314	6.3709	-4.64907	0.00271102	0.121529	-1.16627	protein_coding
RXFP4	3.37402	2.39537	4.64823	0.0027136	0.121529	-1.16719	protein_coding
FOXD4L3	2.7157	3.30071	4.64682	0.00271791	0.121529	-1.16874	protein_coding
GLIPR2	-1.68037	1.86995	-4.64532	0.00272251	0.121529	-1.17039	protein_coding
GRID2	-1.3526	1.19923	-4.6421	0.00273244	0.121529	-1.17393	protein_coding
SLPI	3.6162	5.05745	4.64099	0.00273583	0.121529	-1.17515	protein_coding
TMEM50B	-1.16413	4.44476	-4.6403	0.00273799	0.121529	-1.17592	protein_coding
BAIAP2L1	2.20527	4.0958	4.63686	0.00274862	0.121529	-1.17969	protein_coding
TMEM268	-1.41399	2.62763	-4.6352	0.00275378	0.121529	-1.18152	protein_coding
ZC3H11A	1.39121	8.23172	4.63458	0.00275573	0.121529	-1.18221	protein_coding
LHX1	4.56074	4.06083	4.63138	0.00276569	0.121529	-1.18573	protein_coding
PAPPA	-2.47286	2.1218	-4.63112	0.00276653	0.121529	-1.18602	protein_coding
PTP4A1	-1.45827	5.62246	-4.62983	0.00277055	0.121529	-1.18744	protein_coding
DAP3	1.521	7.29905	4.62968	0.00277103	0.121529	-1.18761	protein_coding
SSTR5	1.62227	1.89713	4.62801	0.00277626	0.121529	-1.18944	protein_coding
ETV5	1.82462	5.80529	4.62798	0.00277635	0.121529	-1.18948	protein_coding
IL6R	-2.33832	3.25671	-4.62566	0.00278365	0.12166	-1.19204	protein_coding
ME3	-3.03109	5.66814	-4.61702	0.002811	0.122126	-1.20157	protein_coding
IVL	2.02132	3.00174	4.61686	0.00281149	0.122126	-1.20174	protein_coding
PRICKLE2	-1.72158	4.77869	-4.61682	0.00281162	0.122126	-1.20179	protein_coding
MSTO1	1.20637	6.23683	4.61548	0.00281588	0.122126	-1.20326	protein_coding
GYG1	-1.11717	3.6749	-4.60924	0.00283586	0.122337	-1.21016	protein_coding
CHRDL1	-2.09577	1.64396	-4.60886	0.0028371	0.122337	-1.21059	protein_coding
ST3GAL1	-1.82149	4.29785	-4.60697	0.00284316	0.122337	-1.21267	protein_coding
THAP11	-1.35454	3.31979	-4.60392	0.00285302	0.122337	-1.21605	protein_coding
HSPB8	-2.96398	2.65177	-4.60305	0.00285583	0.122337	-1.21701	protein_coding
GNA12	-1.15791	4.94024	-4.60283	0.00285654	0.122337	-1.21725	protein_coding
OTOS	2.30196	1.39117	4.60076	0.00286327	0.122337	-1.21954	protein_coding
LBX2	2.67481	2.52064	4.59964	0.0028669	0.122337	-1.22078	protein_coding
H3F3A	1.69422	7.43454	4.59451	0.00288365	0.122347	-1.22647	protein_coding
FBXO16	1.85956	3.79954	4.59332	0.00288754	0.122347	-1.22778	protein_coding
FBLN1	-2.0463	6.06555	-4.5926	0.00288991	0.122347	-1.22858	protein_coding
BLZF1	1.19302	5.08278	4.5899	0.00289879	0.122347	-1.23158	protein_coding
OR2T3	2.19942	1.92255	4.58985	0.00289895	0.122347	-1.23163	protein_coding
PCDHA13	1.9466	4.11194	4.58731	0.00290733	0.122347	-1.23445	protein_coding
ZNF43	1.23924	6.37577	4.58366	0.00291942	0.122347	-1.2385	protein_coding
FOXN3	-1.56953	6.58008	-4.58361	0.00291957	0.122347	-1.23855	protein_coding
ZNF239	1.1484	4.71008	4.58181	0.00292555	0.122347	-1.24055	protein_coding
KCNE4	-1.12349	1.48051	-4.58018	0.00293099	0.122347	-1.24236	protein_coding
ZNF93	1.31039	6.07728	4.57781	0.0029389	0.122347	-1.24499	protein_coding
TRIM61	-1.12076	3.15121	-4.57526	0.00294743	0.122347	-1.24782	protein_coding
KLF9	-2.92562	3.2956	-4.57248	0.00295679	0.122347	-1.25092	protein_coding
ATG16L2	-2.10495	4.94716	-4.57208	0.00295814	0.122347	-1.25136	protein_coding
KRTAP4-16	2.15786	1.41716	4.57186	0.00295887	0.122347	-1.2516	protein_coding
ZNF695	1.89604	3.35311	4.57136	0.00296055	0.122347	-1.25216	protein_coding
TAF4B	-1.34569	3.22467	-4.56862	0.00296982	0.122347	-1.25521	protein_coding
RASGRP2	-1.09788	4.67528	-4.56781	0.00297254	0.122347	-1.25611	protein_coding
CENPF	1.8733	5.0123	4.56584	0.00297921	0.122347	-1.2583	protein_coding
UBE2D1	1.49106	3.88532	4.56526	0.00298118	0.122347	-1.25894	protein_coding
NCAPG	1.10645	3.56963	4.56448	0.00298387	0.122347	-1.25982	protein_coding
KRTCAP2	1.63602	7.1461	4.56411	0.0029851	0.122347	-1.26022	protein_coding
JAM2	-2.10712	2.74798	-4.56411	0.00298512	0.122347	-1.26023	protein_coding
KCTD15	-1.14843	4.69674	-4.55777	0.00300678	0.122808	-1.26729	protein_coding
FSTL1	-2.11206	4.75716	-4.55725	0.00300856	0.122808	-1.26787	protein_coding
LCE3D	2.56873	1.85005	4.55701	0.00300938	0.122808	-1.26814	protein_coding
MAP7	2.41675	3.82894	4.55069	0.00303117	0.123224	-1.27519	protein_coding
MAPKBP1	-1.22336	5.55252	-4.54921	0.00303629	0.123224	-1.27683	protein_coding
HOXB3	3.59161	6.07798	4.5484	0.0030391	0.123224	-1.27774	protein_coding
ZBED3	-1.96958	2.80351	-4.54638	0.00304612	0.123224	-1.27999	protein_coding
ACTA2	-1.88313	8.74919	-4.54504	0.00305077	0.123224	-1.28148	protein_coding
CDAN1	-1.16476	3.17028	-4.54143	0.0030634	0.123224	-1.28552	protein_coding
DMRTC2	0.972118	1.05333	4.5409	0.00306525	0.123224	-1.28611	protein_coding
POPDC3	2.64398	3.46206	4.54047	0.00306676	0.123224	-1.28659	protein_coding
MECOM	2.58093	5.85914	4.53904	0.00307178	0.123224	-1.28819	protein_coding
CCDC85B	-2.16401	4.08939	-4.53766	0.00307661	0.123243	-1.28973	protein_coding
SLC6A9	-2.10035	2.96878	-4.53588	0.00308291	0.123321	-1.29173	protein_coding
ZSWIM5	-2.12478	2.77863	-4.53391	0.00308985	0.123359	-1.29392	protein_coding
JPT2	1.12965	5.92832	4.53254	0.00309471	0.123359	-1.29546	protein_coding
HOXC8	-1.25212	1.75381	-4.53191	0.00309694	0.123359	-1.29616	protein_coding
TMPRSS13	2.65392	2.33324	4.52994	0.00310394	0.123464	-1.29837	protein_coding
TMPRSS2	2.49828	2.6456	4.52377	0.00312595	0.124165	-1.30528	protein_coding
PLOD2	-1.08956	4.10688	-4.51926	0.00314212	0.12455	-1.31032	protein_coding
TPR	1.14468	8.00965	4.51862	0.00314443	0.12455	-1.31104	protein_coding
OR1J4	2.40055	1.81427	4.51467	0.00315869	0.124846	-1.31547	protein_coding
UBE2N	1.03819	6.7492	4.51231	0.00316728	0.124846	-1.31812	protein_coding
HIST1H2BG	1.94629	6.94451	4.51202	0.00316831	0.124846	-1.31844	protein_coding
ZBTB47	-1.8333	3.62044	-4.51169	0.00316954	0.124846	-1.31882	protein_coding
CISH	-1.78173	2.95004	-4.5099	0.00317606	0.124856	-1.32083	protein_coding
SIX4	1.14731	5.04614	4.5092	0.00317859	0.124856	-1.32161	protein_coding
CHRNE	-1.23478	1.37325	-4.50307	0.00320104	0.125384	-1.32849	protein_coding
COL4A6	-1.84621	2.80273	-4.49754	0.00322147	0.125384	-1.33472	protein_coding
HIST1H2BB	2.52335	4.56842	4.4972	0.0032227	0.125384	-1.33509	protein_coding
FDX1	-1.39991	1.86089	-4.49671	0.00322452	0.125384	-1.33564	protein_coding
ZFP36L2	-1.82056	7.15192	-4.49659	0.00322497	0.125384	-1.33578	protein_coding
VGLL3	-2.95408	4.60377	-4.49373	0.0032356	0.125384	-1.339	protein_coding
KCNK6	-1.99228	1.6355	-4.49144	0.00324413	0.125384	-1.34158	protein_coding
RNFT2	1.52634	4.05134	4.49142	0.00324421	0.125384	-1.3416	protein_coding
HEYL	-3.03311	2.9504	-4.48992	0.00324982	0.125384	-1.34329	protein_coding
SCARA5	-1.41379	2.51079	-4.48975	0.00325045	0.125384	-1.34348	protein_coding
UNC5C	-2.00745	3.35955	-4.4891	0.00325287	0.125384	-1.34421	protein_coding
IGFBP4	-3.47179	5.64745	-4.48891	0.00325359	0.125384	-1.34442	protein_coding
LRRK1	-1.91104	4.07621	-4.48879	0.00325403	0.125384	-1.34456	protein_coding
MFSD4A	1.48147	2.85889	4.48492	0.00326855	0.125682	-1.34891	protein_coding
MAGEA4	1.54267	1.58747	4.48437	0.00327063	0.125682	-1.34954	protein_coding
AC134669.1	-1.83078	1.10166	-4.48084	0.00328395	0.126023	-1.35352	protein_coding
ATP6V1B1	1.64087	2.65745	4.47945	0.00328921	0.126052	-1.35508	protein_coding
MPC1L	1.69161	1.50842	4.47697	0.00329864	0.126052	-1.35789	protein_coding
RAB11FIP5	-1.25069	4.3526	-4.47657	0.00330017	0.126052	-1.35834	protein_coding
RNASE6	1.27447	2.59707	4.47595	0.00330253	0.126052	-1.35904	protein_coding
PDLIM3	-2.48319	6.0609	-4.4708	0.00332219	0.126514	-1.36485	protein_coding
NDUFA7	1.56179	4.70604	4.4702	0.00332449	0.126514	-1.36553	protein_coding
RIPK3	1.09552	3.1589	4.46754	0.0033347	0.126514	-1.36853	protein_coding
TACR2	-1.43689	1.68972	-4.46659	0.00333834	0.126514	-1.3696	protein_coding
RNASEH2C	-1.06883	4.85241	-4.46483	0.00334513	0.126514	-1.37159	protein_coding
ANKRD45	1.25102	3.70495	4.46358	0.00334996	0.126514	-1.373	protein_coding
POMGNT2	-1.62686	3.98575	-4.46348	0.00335034	0.126514	-1.37311	protein_coding
TMEM114	2.21678	1.71762	4.46263	0.00335364	0.126514	-1.37408	protein_coding
SMIM22	2.45439	4.16628	4.46233	0.00335482	0.126514	-1.37442	protein_coding
HECA	-2.08518	3.19713	-4.4605	0.00336189	0.126612	-1.37648	protein_coding
STS	-1.59213	2.7652	-4.45628	0.00337833	0.126893	-1.38126	protein_coding
SLC24A3	-2.58998	2.89942	-4.45379	0.00338806	0.127029	-1.38407	protein_coding
SGK1	-2.08975	6.32128	-4.45224	0.00339413	0.127029	-1.38583	protein_coding
ATF6	1.36369	5.09255	4.45192	0.0033954	0.127029	-1.38619	protein_coding
FYCO1	-1.13136	4.24464	-4.44892	0.00340719	0.127135	-1.38959	protein_coding
ZNF138	1.32043	5.57724	4.44626	0.00341772	0.12732	-1.39261	protein_coding
GLMP	1.60019	5.87588	4.44432	0.0034254	0.12732	-1.39481	protein_coding
VWF	-1.85796	6.06278	-4.4441	0.00342628	0.12732	-1.39506	protein_coding
ANG	-2.04639	4.38833	-4.44263	0.00343209	0.12732	-1.39672	protein_coding
MSMP	1.60417	1.64826	4.44199	0.00343463	0.12732	-1.39745	protein_coding
PKMYT1	1.79084	3.0804	4.43952	0.00344446	0.127517	-1.40025	protein_coding
PCLO	1.7917	4.68652	4.42588	0.00349935	0.128219	-1.41574	protein_coding
SBSPON	1.05311	3.12455	4.42323	0.00351015	0.128219	-1.41876	protein_coding
SPRY1	1.75666	6.98596	4.42319	0.00351031	0.128219	-1.4188	protein_coding
ORAI2	1.50779	5.80366	4.42303	0.00351094	0.128219	-1.41898	protein_coding
TRIM73	-1.21693	3.9361	-4.42245	0.00351333	0.128219	-1.41965	protein_coding
TMEM132C	-1.994	2.29552	-4.42161	0.00351672	0.128219	-1.4206	protein_coding
ABHD11	1.48054	5.01244	4.42148	0.00351727	0.128219	-1.42075	protein_coding
FNDC4	-1.35879	3.08412	-4.42069	0.00352051	0.128219	-1.42165	protein_coding
GSN	-2.31818	6.36434	-4.41862	0.00352898	0.128219	-1.424	protein_coding
TIGD5	-1.25398	2.2116	-4.41788	0.00353199	0.128219	-1.42484	protein_coding
SMIM20	-1.3611	3.23197	-4.41768	0.00353282	0.128219	-1.42507	protein_coding
ANKRD53	-1.07118	3.40827	-4.4173	0.00353439	0.128219	-1.42551	protein_coding
GUCY1A2	-2.23388	3.12975	-4.41535	0.00354241	0.128219	-1.42773	protein_coding
EFHD2	-2.06978	3.78888	-4.41187	0.00355675	0.128219	-1.43169	protein_coding
HACD4	-1.17553	0.995304	-4.41065	0.00356179	0.128219	-1.43308	protein_coding
SINHCAF	1.41771	5.88642	4.40747	0.00357499	0.128219	-1.43671	protein_coding
ZNF217	1.4703	6.59414	4.4061	0.0035807	0.128219	-1.43827	protein_coding
ZNF33A	1.60593	7.68331	4.40542	0.0035835	0.128219	-1.43904	protein_coding
VWC2	-1.66055	1.02975	-4.4045	0.00358736	0.128219	-1.44009	protein_coding
OR2M4	1.9058	1.58143	4.4036	0.00359113	0.128219	-1.44112	protein_coding
TSPAN1	4.26825	5.75997	4.40298	0.00359369	0.128219	-1.44182	protein_coding
MARVELD3	2.01932	3.64003	4.40196	0.00359799	0.128219	-1.44299	protein_coding
COL11A1	1.55743	3.36078	4.40085	0.00360263	0.128219	-1.44426	protein_coding
HOXD9	2.26826	4.50393	4.39954	0.0036081	0.128219	-1.44574	protein_coding
MKI67	2.60845	4.49211	4.39882	0.00361113	0.128219	-1.44657	protein_coding
PRKAB1	1.7289	6.36721	4.39506	0.003627	0.128219	-1.45087	protein_coding
TOB2	-1.28803	5.0307	-4.39368	0.00363282	0.128219	-1.45244	protein_coding
AUTS2	1.35528	8.44361	4.39043	0.00364661	0.128219	-1.45616	protein_coding
CDIP1	-2.01992	4.21707	-4.39042	0.00364662	0.128219	-1.45616	protein_coding
DUSP27	2.51852	2.63809	4.38941	0.00365094	0.128219	-1.45732	protein_coding
ZNF75D	1.0017	4.31618	4.38926	0.00365159	0.128219	-1.4575	protein_coding
EXOC6	1.5157	4.18815	4.38744	0.00365934	0.128219	-1.45958	protein_coding
COL6A2	-2.70636	8.14232	-4.3874	0.00365949	0.128219	-1.45962	protein_coding
TMEM150C	-1.76504	2.02533	-4.38649	0.00366339	0.128219	-1.46066	protein_coding
ADCY3	-2.16152	5.47435	-4.38461	0.00367141	0.128219	-1.46281	protein_coding
CCL19	-1.32976	1.93056	-4.38381	0.00367484	0.128219	-1.46372	protein_coding
VAMP3	-1.6224	5.19438	-4.38344	0.00367643	0.128219	-1.46415	protein_coding
ZBTB46	-1.38623	4.72393	-4.38137	0.00368532	0.128219	-1.46652	protein_coding
CCNJL	1.39114	3.51253	4.38125	0.00368583	0.128219	-1.46665	protein_coding
MRPL40	-1.03309	3.76099	-4.37973	0.00369237	0.128219	-1.46839	protein_coding
NID1	-2.2057	5.00842	-4.37928	0.00369431	0.128219	-1.46891	protein_coding
LEMD1	2.5392	2.93137	4.37648	0.00370642	0.128286	-1.47212	protein_coding
ATAD5	1.03105	3.87313	4.37644	0.00370661	0.128286	-1.47217	protein_coding
SLC12A8	2.23165	3.73909	4.37569	0.00370982	0.128286	-1.47302	protein_coding
TNXB	-3.22703	6.22232	-4.37231	0.0037245	0.128339	-1.47689	protein_coding
RNH1	-1.49732	5.47238	-4.37023	0.00373358	0.128339	-1.47928	protein_coding
H2AFB3	2.9082	3.86086	4.3697	0.00373588	0.128339	-1.47989	protein_coding
FREM2	2.18497	3.85752	4.36949	0.00373679	0.128339	-1.48013	protein_coding
PPT2-EGFL8	-2.37999	4.23791	-4.36892	0.0037393	0.128339	-1.48079	protein_coding
MTERF1	1.17061	4.72459	4.36805	0.0037431	0.128339	-1.48178	protein_coding
CRNN	2.17263	2.02476	4.36588	0.0037526	0.128509	-1.48427	protein_coding
STARD8	-1.51163	2.31095	-4.3622	0.00376877	0.128599	-1.48849	protein_coding
USH2A	1.76042	2.84476	4.36146	0.00377204	0.128599	-1.48934	protein_coding
SVEP1	-1.74791	3.68783	-4.35746	0.00378973	0.128599	-1.49394	protein_coding
PLA2R1	-2.05265	3.26301	-4.35691	0.00379215	0.128599	-1.49456	protein_coding
OR2T29	3.02385	2.513	4.35687	0.00379236	0.128599	-1.49462	protein_coding
TUBB8P12	1.44883	1.54983	4.35653	0.00379383	0.128599	-1.495	protein_coding
PCDHA12	1.89296	4.02033	4.3561	0.00379578	0.128599	-1.4955	protein_coding
KDM5B	1.38399	7.96727	4.35603	0.00379609	0.128599	-1.49558	protein_coding
EMILIN1	-2.76881	4.93832	-4.3535	0.00380735	0.128827	-1.49849	protein_coding
ARL8A	1.49674	5.92907	4.35125	0.00381737	0.129012	-1.50107	protein_coding
MZB1	-1.62561	3.10851	-4.34863	0.00382909	0.129043	-1.50408	protein_coding
CD99	-1.48422	5.75013	-4.34853	0.00382955	0.129043	-1.5042	protein_coding
OR9A2	1.64031	2.10903	4.34799	0.00383198	0.129043	-1.50482	protein_coding
PLBD2	-1.02675	5.23227	-4.34496	0.00384561	0.129349	-1.50831	protein_coding
SH3RF3	-1.57877	2.76742	-4.34313	0.00385385	0.129472	-1.51041	protein_coding
LYST	1.21235	6.30279	4.34114	0.00386288	0.129614	-1.51271	protein_coding
CYP2C8	1.31029	2.38711	4.33954	0.00387013	0.129614	-1.51455	protein_coding
TMEM240	-2.09473	1.80628	-4.33917	0.00387182	0.129614	-1.51498	protein_coding
GDA	3.07196	4.16388	4.33378	0.00389638	0.129886	-1.52119	protein_coding
BLM	1.75038	3.04184	4.33317	0.00389914	0.129886	-1.52188	protein_coding
ABCB6	-1.07883	5.37161	-4.33309	0.00389952	0.129886	-1.52198	protein_coding
BOLA2	1.31927	1.65021	4.3326	0.00390177	0.129886	-1.52254	protein_coding
ABLIM3	-1.63805	2.61152	-4.33136	0.00390745	0.129886	-1.52397	protein_coding
KRTAP10-3	1.93533	1.4955	4.32916	0.00391757	0.12992	-1.52651	protein_coding
BTBD11	1.63916	1.99578	4.32828	0.00392162	0.12992	-1.52753	protein_coding
SNX21	-1.50082	6.23252	-4.32665	0.00392913	0.12992	-1.52941	protein_coding
STX1A	1.05912	3.89674	4.32656	0.00392955	0.12992	-1.52951	protein_coding
TAS2R3	1.21757	5.30337	4.32547	0.00393457	0.12992	-1.53077	protein_coding
KLHL15	-1.22262	3.35536	-4.32424	0.00394027	0.12992	-1.53219	protein_coding
FRMPD3	-1.51421	2.04274	-4.32335	0.00394437	0.12992	-1.53321	protein_coding
HIST1H2AD	3.17801	4.53517	4.32109	0.00395488	0.12992	-1.53583	protein_coding
IL19	2.11268	2.10132	4.31949	0.00396232	0.12992	-1.53767	protein_coding
DENND2C	-1.48244	2.31521	-4.31898	0.0039647	0.12992	-1.53826	protein_coding
RELN	-1.25854	2.05151	-4.31809	0.00396885	0.12992	-1.53929	protein_coding
KPRP	1.27956	1.33198	4.31761	0.0039711	0.12992	-1.53985	protein_coding
DHFR	1.52348	4.73014	4.31741	0.00397203	0.12992	-1.54008	protein_coding
SLC38A1	1.73752	6.18407	4.31722	0.00397292	0.12992	-1.5403	protein_coding
GPR27	-1.38485	1.89639	-4.31461	0.00398511	0.12992	-1.54331	protein_coding
VAMP8	2.10783	5.50673	4.31431	0.00398652	0.12992	-1.54366	protein_coding
ITGB7	0.973795	3.16596	4.31001	0.00400677	0.12992	-1.54863	protein_coding
POU5F1B	2.11885	2.79651	4.30911	0.00401099	0.12992	-1.54967	protein_coding
TMEM256-PLSCR3	-1.88755	2.39487	-4.30833	0.00401471	0.12992	-1.55058	protein_coding
ARHGAP31	-1.8804	4.21062	-4.30822	0.00401519	0.12992	-1.5507	protein_coding
PRSS8	3.50394	4.40245	4.30738	0.00401919	0.12992	-1.55168	protein_coding
DPCD	0.945586	4.14145	4.30729	0.00401963	0.12992	-1.55178	protein_coding
ADCY2	-2.85909	2.21578	-4.30699	0.00402103	0.12992	-1.55213	protein_coding
RGN	-1.29737	2.40977	-4.30654	0.00402317	0.12992	-1.55265	protein_coding
PLSCR4	-1.87214	4.55988	-4.30297	0.00404013	0.130171	-1.55678	protein_coding
METTL18	1.26742	4.79406	4.30048	0.00405197	0.130404	-1.55966	protein_coding
SOCS1	-1.43983	4.26816	-4.29863	0.00406083	0.130541	-1.56181	protein_coding
ARL6IP5	-0.920039	5.28261	-4.29594	0.00407374	0.13071	-1.56493	protein_coding
RAB25	4.27991	5.34944	4.2949	0.00407875	0.13071	-1.56614	protein_coding
GHR	-1.58498	2.42004	-4.29285	0.00408861	0.13071	-1.56851	protein_coding
ZNF195	1.16021	5.76164	4.29279	0.0040889	0.13071	-1.56858	protein_coding
ALX3	-1.46063	1.03931	-4.2925	0.00409031	0.13071	-1.56892	protein_coding
PLAC9	-3.15507	2.85151	-4.29122	0.00409648	0.13071	-1.5704	protein_coding
TCEA3	-1.4061	5.45316	-4.28729	0.00411553	0.131109	-1.57496	protein_coding
PAX2	5.76857	7.82671	4.2799	0.00415161	0.131592	-1.58354	protein_coding
KDM7A	1.66996	4.51716	4.27961	0.00415305	0.131592	-1.58388	protein_coding
CYB5R4	-0.948933	2.80921	-4.27894	0.0041563	0.131592	-1.58465	protein_coding
TJP3	1.74414	3.38056	4.27571	0.00417221	0.131592	-1.58841	protein_coding
PTH1R	-3.03987	2.85488	-4.27434	0.00417898	0.131592	-1.59	protein_coding
NAALADL1	-1.64871	3.25123	-4.27414	0.00417997	0.131592	-1.59024	protein_coding
NEBL	2.46193	4.40355	4.27239	0.00418864	0.131592	-1.59228	protein_coding
PLPP7	-1.60482	2.9412	-4.27206	0.00419025	0.131592	-1.59265	protein_coding
GSTM2	-1.81395	6.7513	-4.27102	0.00419543	0.131592	-1.59387	protein_coding
NR4A2	-3.45753	6.42074	-4.27093	0.00419586	0.131592	-1.59397	protein_coding
FAM153B	-2.34221	3.98944	-4.27074	0.00419679	0.131592	-1.59419	protein_coding
CDK14	-0.963087	5.3265	-4.26737	0.0042136	0.131592	-1.59812	protein_coding
KIF17	-1.52621	2.15816	-4.26677	0.0042166	0.131592	-1.59882	protein_coding
TSHZ2	-1.46471	5.78986	-4.26658	0.00421754	0.131592	-1.59904	protein_coding
ST6GAL1	1.52374	6.87617	4.26487	0.00422608	0.131592	-1.60103	protein_coding
MACC1	2.39796	4.22286	4.26413	0.0042298	0.131592	-1.60189	protein_coding
SLC35G5	2.26249	3.17546	4.26194	0.00424074	0.131592	-1.60443	protein_coding
SLC5A4	-1.18907	1.41372	-4.26134	0.0042438	0.131592	-1.60514	protein_coding
DCLRE1A	1.4492	4.55127	4.261	0.00424546	0.131592	-1.60553	protein_coding
MEIS2	-2.34921	6.05186	-4.25995	0.00425079	0.131592	-1.60676	protein_coding
FABP4	-2.45246	1.64948	-4.25951	0.004253	0.131592	-1.60727	protein_coding
LRRC4	-2.15363	3.33272	-4.25934	0.00425384	0.131592	-1.60747	protein_coding
FGF7	-2.08228	4.45894	-4.25799	0.00426066	0.131592	-1.60905	protein_coding
EMX2	2.86474	6.61561	4.25703	0.00426553	0.131592	-1.61017	protein_coding
GASK1A	-1.94997	3.97672	-4.25525	0.00427449	0.131592	-1.61223	protein_coding
SLC25A20	-1.17923	1.80426	-4.25524	0.00427455	0.131592	-1.61225	protein_coding
TMED1	-1.47756	4.02714	-4.25382	0.00428179	0.131592	-1.61391	protein_coding
HIST1H2AE	1.70614	6.53483	4.25121	0.00429505	0.131592	-1.61696	protein_coding
LPAR1	-2.05745	2.93682	-4.25096	0.00429629	0.131592	-1.61724	protein_coding
LRP3	-2.555	4.78969	-4.25029	0.0042997	0.131592	-1.61802	protein_coding
FOSL2	-2.85472	6.36967	-4.24956	0.00430347	0.131592	-1.61888	protein_coding
STK24	1.2031	6.96748	4.24952	0.00430363	0.131592	-1.61892	protein_coding
RECK	-1.59783	3.17535	-4.24857	0.0043085	0.131592	-1.62003	protein_coding
MYT1	0.888554	1.08871	4.24628	0.00432021	0.131592	-1.6227	protein_coding
OR10J1	1.55663	1.50941	4.24618	0.00432077	0.131592	-1.62283	protein_coding
L1CAM	1.49776	3.68781	4.24586	0.00432237	0.131592	-1.62319	protein_coding
RIPOR3	-2.03338	3.43328	-4.24539	0.00432478	0.131592	-1.62374	protein_coding
C2orf15	2.2108	2.96837	4.24456	0.00432904	0.131592	-1.62471	protein_coding
C20orf27	-2.37384	2.82236	-4.24428	0.00433048	0.131592	-1.62504	protein_coding
PRAME	4.263	5.7533	4.24301	0.00433704	0.13165	-1.62653	protein_coding
GAD2	3.18808	3.41396	4.24002	0.00435248	0.131762	-1.63003	protein_coding
H6PD	-1.30326	4.34444	-4.23635	0.00437149	0.131764	-1.63431	protein_coding
IGSF9	3.24974	4.62319	4.23397	0.00438388	0.131764	-1.6371	protein_coding
SLC9A9	-2.55422	3.98107	-4.2332	0.00438787	0.131764	-1.638	protein_coding
TCP11L2	1.14509	5.40049	4.23287	0.00438959	0.131764	-1.63838	protein_coding
CBLN4	-1.19735	1.40116	-4.23254	0.0043913	0.131764	-1.63877	protein_coding
SAMD4A	-2.0373	4.40104	-4.23177	0.00439536	0.131764	-1.63967	protein_coding
TDRKH	2.17118	5.06993	4.23011	0.00440402	0.131764	-1.64161	protein_coding
AC091057.6	1.98867	1.95867	4.22999	0.00440466	0.131764	-1.64175	protein_coding
RPP38	1.62104	4.47649	4.22974	0.00440595	0.131764	-1.64204	protein_coding
MDGA1	-1.53793	3.15935	-4.22708	0.00441994	0.131776	-1.64516	protein_coding
OAZ1	-1.14431	6.86332	-4.22555	0.00442798	0.131866	-1.64695	protein_coding
ISOC1	-1.30928	3.57329	-4.22234	0.00444494	0.132094	-1.65072	protein_coding
C11orf49	0.977893	6.1831	4.21946	0.00446019	0.13233	-1.65409	protein_coding
MPZL2	1.62921	4.0523	4.21465	0.0044858	0.132572	-1.65973	protein_coding
COL5A1	-1.84983	6.46642	-4.21439	0.0044872	0.132572	-1.66003	protein_coding
GORAB	1.51906	5.08562	4.21395	0.00448957	0.132572	-1.66055	protein_coding
FLT4	-2.0451	3.22376	-4.21356	0.00449166	0.132572	-1.66101	protein_coding
HMCN2	-2.22521	2.73919	-4.21316	0.00449379	0.132572	-1.66148	protein_coding
NFKBIA	-1.99399	7.63636	-4.20903	0.00451597	0.133087	-1.66633	protein_coding
ESRP1	3.04716	4.74637	4.20422	0.00454194	0.133713	-1.67198	protein_coding
FPGT-TNNI3K	-1.46866	2.49954	-4.20302	0.00454844	0.133766	-1.67338	protein_coding
METTL11B	1.56336	1.52715	4.20102	0.00455931	0.133842	-1.67574	protein_coding
DEGS1	1.60639	6.49612	4.20081	0.00456048	0.133842	-1.67599	protein_coding
CHEK2	1.06922	3.99114	4.19973	0.00456636	0.133864	-1.67726	protein_coding
ADAP1	2.09618	2.99933	4.19893	0.0045707	0.133864	-1.67819	protein_coding
SUN2	-1.0135	7.00851	-4.19305	0.0046029	0.134254	-1.68511	protein_coding
PCDH8	1.01009	1.0435	4.19284	0.00460407	0.134254	-1.68536	protein_coding
CFAP410	-1.46542	3.35104	-4.19045	0.00461723	0.134254	-1.68817	protein_coding
SPEM2	1.65689	1.80235	4.19023	0.00461846	0.134254	-1.68843	protein_coding
KLF4	-3.43446	5.45046	-4.1902	0.0046186	0.134254	-1.68846	protein_coding
KLHL21	-1.68011	4.92772	-4.1899	0.00462028	0.134254	-1.68882	protein_coding
PCDHB7	1.1532	3.9818	4.189	0.00462522	0.134254	-1.68987	protein_coding
MAOA	-2.21126	3.38064	-4.18821	0.00462962	0.134254	-1.69081	protein_coding
CCDC14	1.01867	6.24273	4.1879	0.00463135	0.134254	-1.69118	protein_coding
ZNF608	1.19629	6.71118	4.18572	0.00464343	0.134398	-1.69374	protein_coding
PPP1R18	-1.30278	4.89707	-4.18518	0.00464645	0.134398	-1.69438	protein_coding
RAD52	1.11951	5.19042	4.18442	0.00465063	0.134398	-1.69527	protein_coding
AC092587.1	2.45429	2.53911	4.18165	0.0046661	0.134561	-1.69854	protein_coding
SLC5A12	1.06087	1.64071	4.18099	0.00466974	0.134561	-1.69931	protein_coding
CAV2	-1.81715	4.49882	-4.18001	0.00467525	0.134561	-1.70047	protein_coding
TSPAN4	-1.51195	5.40722	-4.17969	0.00467703	0.134561	-1.70085	protein_coding
CTU1	-1.01223	2.22536	-4.1784	0.00468424	0.134561	-1.70237	protein_coding
ARHGAP6	-2.16992	4.05823	-4.1755	0.00470058	0.134742	-1.7058	protein_coding
ABCC3	2.12167	4.27473	4.17433	0.00470717	0.134761	-1.70718	protein_coding
ELMO1	-1.09332	5.40813	-4.17369	0.00471077	0.134761	-1.70793	protein_coding
TENT5A	-1.14803	5.34041	-4.17228	0.00471873	0.134853	-1.7096	protein_coding
FAM131A	-2.27	4.69128	-4.17106	0.00472563	0.134914	-1.71104	protein_coding
TPRG1L	-1.25514	3.08395	-4.17014	0.00473084	0.134927	-1.71212	protein_coding
SULT1A2	1.07146	2.83853	4.16817	0.00474199	0.135109	-1.71444	protein_coding
HECTD3	-1.30329	4.53035	-4.16645	0.0047518	0.135252	-1.71648	protein_coding
PKD1L1	-0.976626	1.3673	-4.16494	0.00476041	0.135314	-1.71826	protein_coding
THBD	-2.37626	2.79455	-4.16439	0.00476354	0.135314	-1.71891	protein_coding
FAM72A	1.43712	4.1954	4.15971	0.00479038	0.13594	-1.72445	protein_coding
OR6K2	1.91743	1.81595	4.15716	0.00480502	0.135998	-1.72746	protein_coding
GK5	-0.963467	4.64363	-4.15653	0.00480868	0.135998	-1.72821	protein_coding
GLRX5	-1.04755	3.82464	-4.15424	0.0048219	0.135998	-1.73092	protein_coding
ATP2A3	-1.28807	3.90674	-4.15271	0.00483076	0.135998	-1.73272	protein_coding
NPNT	1.58204	5.23142	4.15252	0.00483189	0.135998	-1.73295	protein_coding
TPCN2	-2.78444	3.60326	-4.15136	0.00483861	0.135998	-1.73432	protein_coding
MAMLD1	-0.915941	4.72671	-4.15123	0.00483935	0.135998	-1.73448	protein_coding
ZNF331	-2.94494	5.72587	-4.15105	0.00484043	0.135998	-1.7347	protein_coding
SEMA3F	2.49243	5.1944	4.14913	0.00485162	0.136073	-1.73697	protein_coding
RASIP1	-2.19668	3.72164	-4.14809	0.00485767	0.136073	-1.7382	protein_coding
PCDHB11	1.23275	5.79999	4.14729	0.00486232	0.136073	-1.73914	protein_coding
BFSP1	2.33674	3.27122	4.14316	0.0048865	0.136503	-1.74404	protein_coding
OR6C2	1.65875	1.91561	4.14302	0.00488733	0.136503	-1.7442	protein_coding
YPEL4	-2.44315	2.53695	-4.13969	0.00490696	0.136624	-1.74816	protein_coding
IFI27	-2.27458	3.36175	-4.13962	0.00490737	0.136624	-1.74824	protein_coding
LDLRAD3	-1.85854	3.10196	-4.13865	0.00491309	0.136624	-1.74939	protein_coding
RSPO3	-1.5871	1.89327	-4.13738	0.0049206	0.136624	-1.75089	protein_coding
CCDC69	-2.35649	3.40251	-4.13319	0.00494547	0.136691	-1.75586	protein_coding
C1QTNF1	-2.1188	4.33196	-4.13302	0.00494647	0.136691	-1.75607	protein_coding
GPX3	-1.37767	5.69921	-4.13257	0.00494921	0.136691	-1.75661	protein_coding
SIK2	-1.52448	5.12775	-4.12982	0.00496558	0.136691	-1.75987	protein_coding
B3GNT3	3.48282	4.16257	4.12873	0.00497213	0.136691	-1.76117	protein_coding
OR2A25	1.33054	1.21399	4.12865	0.00497259	0.136691	-1.76126	protein_coding
MDM2	1.07296	7.71606	4.12522	0.00499318	0.136691	-1.76533	protein_coding
EMILIN2	-1.26646	4.50395	-4.12517	0.00499347	0.136691	-1.76539	protein_coding
FGR	-1.86248	1.91116	-4.12478	0.00499583	0.136691	-1.76586	protein_coding
FAM181B	-1.31287	1.93492	-4.1247	0.00499632	0.136691	-1.76595	protein_coding
PPIAL4D	3.66928	3.97599	4.1231	0.00500597	0.136691	-1.76786	protein_coding
OCLN	2.96058	3.43971	4.12171	0.00501434	0.136691	-1.76951	protein_coding
GCLM	-1.78714	2.49801	-4.12116	0.00501766	0.136691	-1.77016	protein_coding
GJA8	1.95886	2.57635	4.11971	0.00502643	0.136691	-1.77188	protein_coding
CDH23	-2.47184	4.61548	-4.11889	0.00503143	0.136691	-1.77286	protein_coding
LYPD1	2.70223	4.64979	4.11643	0.00504637	0.136691	-1.77579	protein_coding
PRX	-1.08103	3.47514	-4.11636	0.00504678	0.136691	-1.77587	protein_coding
FUT8	-1.03921	4.26057	-4.11615	0.0050481	0.136691	-1.77613	protein_coding
KCTD2	-0.988305	3.3104	-4.11606	0.00504861	0.136691	-1.77623	protein_coding
TBX1	-1.79741	2.80342	-4.11479	0.00505634	0.136691	-1.77774	protein_coding
ELK3	1.10679	6.42873	4.11463	0.00505734	0.136691	-1.77793	protein_coding
PRKACA	-1.27752	6.36903	-4.1145	0.00505813	0.136691	-1.77808	protein_coding
EBF4	-1.32155	4.57732	-4.1118	0.00507466	0.136691	-1.7813	protein_coding
LRRC32	-2.16239	3.62775	-4.11114	0.00507868	0.136691	-1.78208	protein_coding
SCNM1	1.51318	6.94652	4.11114	0.00507872	0.136691	-1.78209	protein_coding
CARF	1.08534	4.89261	4.11106	0.00507921	0.136691	-1.78219	protein_coding
HOXB8	4.09724	4.44105	4.11084	0.00508051	0.136691	-1.78244	protein_coding
WT1	-3.32886	5.34617	-4.11082	0.00508068	0.136691	-1.78247	protein_coding
CEBPD	-3.02071	5.43645	-4.11065	0.00508171	0.136691	-1.78267	protein_coding
SKAP2	-1.31242	4.3521	-4.11056	0.00508228	0.136691	-1.78278	protein_coding
RNF11	-1.1389	6.68151	-4.10849	0.00509499	0.136797	-1.78525	protein_coding
LONRF2	-3.27467	3.33423	-4.10632	0.00510835	0.136797	-1.78783	protein_coding
TLCD2	-1.41033	1.07597	-4.10452	0.00511948	0.136797	-1.78998	protein_coding
HELLS	1.99637	4.46598	4.10449	0.00511962	0.136797	-1.79001	protein_coding
GATA5	-1.35659	0.951255	-4.10253	0.00513177	0.136797	-1.79235	protein_coding
RNASEH1	-1.11277	2.82707	-4.10118	0.00514018	0.136797	-1.79396	protein_coding
BTG1	-1.11149	6.43305	-4.09995	0.00514782	0.136797	-1.79543	protein_coding
FAM3C	1.62984	4.80049	4.0999	0.00514814	0.136797	-1.79549	protein_coding
AL691442.1	2.71866	2.14585	4.09895	0.00515404	0.136797	-1.79662	protein_coding
PHF21B	-2.23269	3.38764	-4.09872	0.00515547	0.136797	-1.79689	protein_coding
PPM1M	-1.41835	3.50722	-4.09833	0.00515787	0.136797	-1.79735	protein_coding
SHISA2	3.64369	4.3942	4.09832	0.00515793	0.136797	-1.79736	protein_coding
LTBP1	-1.66464	5.06387	-4.09787	0.00516077	0.136797	-1.79791	protein_coding
CELF6	-1.77018	2.30963	-4.09743	0.00516351	0.136797	-1.79843	protein_coding
CKS2	1.49902	2.46421	4.09364	0.00518723	0.137066	-1.80295	protein_coding
P3H3	-1.19399	4.84123	-4.09362	0.00518739	0.137066	-1.80298	protein_coding
KCNJ2	1.35605	2.81801	4.09275	0.0051928	0.137066	-1.80401	protein_coding
LPO	0.9879	0.986442	4.09272	0.00519302	0.137066	-1.80405	protein_coding
DZIP1L	-1.10553	5.97813	-4.09052	0.00520686	0.137303	-1.80668	protein_coding
HIST1H3I	2.90291	4.89828	4.08968	0.00521214	0.137315	-1.80768	protein_coding
CDH20	2.29153	2.48236	4.08366	0.00525029	0.138191	-1.81488	protein_coding
SOWAHB	1.94251	2.48402	4.08253	0.00525745	0.138251	-1.81623	protein_coding
LDB3	-1.83668	3.37394	-4.08046	0.00527066	0.138341	-1.8187	protein_coding
DMTF1	0.919052	7.887	4.07768	0.00528843	0.138442	-1.82203	protein_coding
POLR3H	-1.40186	3.71862	-4.07737	0.00529047	0.138442	-1.82241	protein_coding
PRR4	1.74657	5.27986	4.07713	0.00529195	0.138442	-1.82268	protein_coding
FAM161B	-1.47075	3.24832	-4.07681	0.00529405	0.138442	-1.82308	protein_coding
PPIAL4E	3.63841	3.69511	4.07432	0.00531003	0.138732	-1.82605	protein_coding
ARHGEF25	-1.42237	5.73705	-4.07102	0.00533131	0.139063	-1.83	protein_coding
PKD1	-1.36374	6.82756	-4.07023	0.00533644	0.139063	-1.83095	protein_coding
PODN	-2.70672	4.99646	-4.07008	0.00533743	0.139063	-1.83113	protein_coding
BMI1	1.65487	8.2416	4.06738	0.00535491	0.139339	-1.83436	protein_coding
ZNF28	1.67772	4.89147	4.06692	0.00535794	0.139339	-1.83492	protein_coding
RAB31	-1.10245	5.94209	-4.06617	0.0053628	0.139339	-1.83581	protein_coding
JOSD2	-0.944918	3.70086	-4.06378	0.0053784	0.139371	-1.83868	protein_coding
RASD1	-2.40799	5.05829	-4.06304	0.00538323	0.139371	-1.83957	protein_coding
ITPRID1	1.44701	1.52165	4.06239	0.0053875	0.139371	-1.84035	protein_coding
SHISA4	1.60438	6.00061	4.06066	0.00539883	0.139371	-1.84243	protein_coding
CFD	-3.26298	3.10872	-4.05848	0.00541313	0.139371	-1.84504	protein_coding
ARHGEF5	1.76367	7.01217	4.05748	0.0054197	0.139371	-1.84624	protein_coding
APCS	1.93944	2.2445	4.05682	0.00542404	0.139371	-1.84703	protein_coding
QDPR	-1.25	3.80349	-4.05657	0.00542569	0.139371	-1.84733	protein_coding
CDK9	-1.0832	5.90445	-4.05641	0.00542679	0.139371	-1.84753	protein_coding
ANO4	-1.88468	1.76798	-4.05584	0.00543052	0.139371	-1.84821	protein_coding
UBIAD1	-1.09337	3.97233	-4.05563	0.0054319	0.139371	-1.84846	protein_coding
SERF1B	-0.937157	4.76579	-4.05419	0.0054414	0.139371	-1.85018	protein_coding
C1GALT1	0.897806	5.29961	4.05308	0.0054488	0.139371	-1.85153	protein_coding
PROS1	-2.17389	3.32866	-4.05216	0.00545486	0.139371	-1.85262	protein_coding
PAQR6	1.93635	4.22341	4.05169	0.00545797	0.139371	-1.85319	protein_coding
LPCAT3	0.992269	5.25903	4.05031	0.00546717	0.139371	-1.85485	protein_coding
LMO7	1.41968	6.55992	4.04963	0.00547165	0.139371	-1.85566	protein_coding
CCM2L	-1.64246	1.4949	-4.04959	0.00547196	0.139371	-1.85571	protein_coding
CCDC28B	-1.48365	2.29941	-4.04622	0.00549441	0.139371	-1.85976	protein_coding
FNBP1L	1.12621	5.56747	4.04609	0.0054953	0.139371	-1.85992	protein_coding
AXL	-2.41054	5.47235	-4.04568	0.00549804	0.139371	-1.86041	protein_coding
MESD	-0.961348	4.15895	-4.04493	0.00550307	0.139371	-1.86131	protein_coding
CAPN5	-1.40124	3.9198	-4.04462	0.00550516	0.139371	-1.86169	protein_coding
CBX6	-1.7872	4.08129	-4.04386	0.00551026	0.139371	-1.8626	protein_coding
ZNF708	1.34299	6.1286	4.04343	0.00551309	0.139371	-1.86311	protein_coding
ABCC9	-2.3022	3.93384	-4.04291	0.00551663	0.139371	-1.86375	protein_coding
NEK2	1.45923	3.86967	4.04216	0.00552165	0.139371	-1.86464	protein_coding
ANKRD18A	1.40332	2.61648	4.04131	0.00552735	0.139371	-1.86566	protein_coding
FAM241B	1.69221	2.92062	4.04109	0.00552886	0.139371	-1.86593	protein_coding
MAPK8IP2	-1.54845	1.24378	-4.04106	0.00552905	0.139371	-1.86597	protein_coding
GALNT16	-2.13455	2.58034	-4.03977	0.00553775	0.139371	-1.86752	protein_coding
KHK	-1.12917	1.81308	-4.03869	0.005545	0.139371	-1.86881	protein_coding
NR3C1	-1.22899	4.92986	-4.03861	0.0055456	0.139371	-1.86892	protein_coding
FBXO30	-0.886806	3.45019	-4.03802	0.00554957	0.139371	-1.86963	protein_coding
RNASE4	-1.76545	3.60999	-4.03751	0.00555304	0.139371	-1.87024	protein_coding
OR2T27	1.93903	1.9699	4.03361	0.00557948	0.139739	-1.87494	protein_coding
ZNF385C	1.26877	1.93871	4.03302	0.00558349	0.139739	-1.87565	protein_coding
GSTM5	-3.37609	3.06493	-4.03273	0.00558543	0.139739	-1.87599	protein_coding
BORA	1.26394	3.01784	4.0314	0.00559451	0.139843	-1.8776	protein_coding
TAF5L	1.04657	5.69031	4.03001	0.00560397	0.139853	-1.87926	protein_coding
TNFRSF11B	1.72965	3.9911	4.02989	0.00560479	0.139853	-1.87941	protein_coding
SEMA3D	-1.08334	3.11625	-4.02665	0.00562701	0.140166	-1.88332	protein_coding
IGLL5	-2.06529	4.46768	-4.02534	0.00563604	0.140166	-1.8849	protein_coding
VSTM4	-1.38108	3.05964	-4.0248	0.00563969	0.140166	-1.88554	protein_coding
CBARP	-2.78441	3.72899	-4.02438	0.00564259	0.140166	-1.88605	protein_coding
AR	-2.41703	5.07269	-4.02377	0.00564681	0.140166	-1.88679	protein_coding
P2RY1	-1.6274	1.83753	-4.02374	0.00564701	0.140166	-1.88682	protein_coding
SLC12A4	-1.2201	5.88303	-4.02152	0.00566237	0.140398	-1.88951	protein_coding
HDAC10	-1.56657	5.04645	-4.02083	0.00566714	0.140398	-1.89034	protein_coding
SYNRG	1.22022	6.66742	4.02023	0.00567124	0.140398	-1.89106	protein_coding
BECN2	2.84971	2.39393	4.0161	0.00569993	0.140985	-1.89604	protein_coding
OR6N2	1.45872	1.44324	4.0139	0.00571531	0.141237	-1.89871	protein_coding
SENP1	1.46302	4.77602	4.0126	0.00572438	0.141237	-1.90027	protein_coding
RASL10B	-1.17338	1.21084	-4.0125	0.00572508	0.141237	-1.90039	protein_coding
RXRA	-1.22688	5.34254	-4.01112	0.00573471	0.141291	-1.90205	protein_coding
PGLYRP4	1.07191	0.840046	4.0098	0.00574401	0.141291	-1.90366	protein_coding
STAT5B	-1.29829	6.84681	-4.00863	0.0057522	0.141291	-1.90506	protein_coding
PDLIM7	-1.71101	7.11871	-4.00766	0.00575901	0.141291	-1.90623	protein_coding
SYT17	2.93373	4.38576	4.00753	0.00575996	0.141291	-1.9064	protein_coding
ASPA	-2.30199	2.40836	-4.00558	0.00577373	0.141291	-1.90876	protein_coding
KLF11	-1.15819	4.58811	-4.00499	0.00577786	0.141291	-1.90946	protein_coding
RARRES2	-1.47459	7.17634	-4.00414	0.00578389	0.141291	-1.91049	protein_coding
INAFM2	-2.10432	1.7786	-4.00172	0.00580104	0.141291	-1.91342	protein_coding
RBP1	-2.62294	7.30664	-4.00075	0.00580794	0.141291	-1.9146	protein_coding
PLA2G4F	3.74872	3.15541	4.00064	0.00580868	0.141291	-1.91472	protein_coding
DUSP21	1.09335	0.887868	4.0001	0.00581256	0.141291	-1.91538	protein_coding
ASH1L	0.953607	7.50237	3.9994	0.00581751	0.141291	-1.91622	protein_coding
TINAGL1	-1.59293	5.43257	-3.99926	0.00581852	0.141291	-1.91639	protein_coding
RAB11FIP2	1.32345	7.52329	3.99861	0.00582314	0.141291	-1.91718	protein_coding
IFT74	1.04967	3.88621	3.99804	0.00582719	0.141291	-1.91787	protein_coding
PPP1R3C	-1.5365	2.97102	-3.99754	0.00583078	0.141291	-1.91848	protein_coding
MAP1A	-1.38935	4.16001	-3.99705	0.00583425	0.141291	-1.91906	protein_coding
RFXAP	-1.31728	2.26537	-3.99692	0.00583524	0.141291	-1.91923	protein_coding
CCDC152	-0.941628	1.28484	-3.99643	0.0058387	0.141291	-1.91982	protein_coding
LRRC8D	1.31189	4.87831	3.99487	0.00584986	0.141291	-1.9217	protein_coding
VEGFD	-1.59781	2.06386	-3.99377	0.00585778	0.141291	-1.92304	protein_coding
DLG3	1.6293	6.32518	3.99048	0.00588144	0.141291	-1.92703	protein_coding
CT47B1	3.28049	3.14907	3.98959	0.00588784	0.141291	-1.9281	protein_coding
HOXA10	4.03123	4.53375	3.98947	0.00588872	0.141291	-1.92825	protein_coding
SLC6A20	3.45914	3.68104	3.98827	0.00589739	0.141291	-1.92971	protein_coding
MAP10	1.81727	4.14562	3.98735	0.005904	0.141291	-1.93081	protein_coding
OR13C9	1.41585	1.96347	3.98693	0.00590705	0.141291	-1.93132	protein_coding
PAX8	3.74825	7.03754	3.98637	0.00591112	0.141291	-1.932	protein_coding
PRKAG1	1.03423	5.44404	3.98633	0.00591143	0.141291	-1.93206	protein_coding
MYO3A	1.58083	3.35695	3.98567	0.00591622	0.141291	-1.93286	protein_coding
PKP4	0.836065	6.00382	3.98534	0.00591859	0.141291	-1.93325	protein_coding
NSUN4	-1.04524	4.12204	-3.98461	0.00592392	0.141291	-1.93414	protein_coding
MRAS	-1.87763	4.9028	-3.98458	0.00592409	0.141291	-1.93417	protein_coding
FLG2	1.84908	1.90991	3.98443	0.00592519	0.141291	-1.93436	protein_coding
SRF	-1.12915	4.56393	-3.98375	0.00593011	0.141291	-1.93518	protein_coding
CLDN3	3.43295	5.51879	3.98265	0.00593813	0.141291	-1.93651	protein_coding
MEIS3	-2.93848	3.8422	-3.98128	0.00594813	0.141291	-1.93818	protein_coding
C1orf226	2.69207	3.58986	3.98035	0.00595491	0.141291	-1.9393	protein_coding
KCNK15	-1.03409	1.42234	-3.98024	0.00595576	0.141291	-1.93944	protein_coding
PAGR1	-1.39095	1.2679	-3.97863	0.0059675	0.141291	-1.94139	protein_coding
P2RX1	-1.75791	1.30598	-3.97857	0.00596792	0.141291	-1.94146	protein_coding
BIN1	-1.65165	5.06777	-3.97817	0.00597085	0.141291	-1.94195	protein_coding
KRTAP10-4	0.915822	1.19639	3.97758	0.00597519	0.141291	-1.94267	protein_coding
FAM83E	2.34425	3.34906	3.97697	0.00597971	0.141291	-1.94341	protein_coding
GNAI1	-1.28834	2.85145	-3.97678	0.0059811	0.141291	-1.94364	protein_coding
MTMR7	1.17632	2.76679	3.9767	0.0059817	0.141291	-1.94374	protein_coding
GBP2	-1.84335	4.74664	-3.97558	0.00598991	0.141299	-1.9451	protein_coding
ADSS	1.54659	5.73296	3.97529	0.00599202	0.141299	-1.94545	protein_coding
TNNC2	-1.56257	1.15595	-3.97331	0.00600661	0.141397	-1.94785	protein_coding
CSPG4	-2.85556	3.76165	-3.97302	0.00600873	0.141397	-1.9482	protein_coding
EHBP1	-1.01598	6.10661	-3.97269	0.00601115	0.141397	-1.9486	protein_coding
SYNE4	2.07214	3.77326	3.96926	0.00603656	0.141745	-1.95277	protein_coding
TMEM120A	-1.36727	5.56933	-3.96905	0.00603812	0.141745	-1.95303	protein_coding
ZNF107	1.45905	4.62493	3.96761	0.00604885	0.141745	-1.95478	protein_coding
SEC11C	1.33412	4.60325	3.96702	0.00605318	0.141745	-1.95549	protein_coding
FCGRT	-1.19225	6.42237	-3.96629	0.00605866	0.141745	-1.95638	protein_coding
RAB33B	-0.967726	2.12094	-3.96565	0.00606339	0.141745	-1.95716	protein_coding
PBX3	-2.45672	4.9148	-3.96502	0.0060681	0.141745	-1.95792	protein_coding
CYBRD1	-2.30999	6.27941	-3.96463	0.006071	0.141745	-1.9584	protein_coding
ZNF140	1.12401	5.45661	3.96357	0.00607891	0.141813	-1.95968	protein_coding
GFOD1	-1.26525	2.8372	-3.9618	0.00609215	0.142005	-1.96184	protein_coding
OR10T2	1.87436	1.57483	3.95918	0.00611186	0.142068	-1.96503	protein_coding
FAM71A	1.92505	2.96436	3.95803	0.00612047	0.142068	-1.96642	protein_coding
B3GLCT	-1.15028	1.77556	-3.95796	0.00612104	0.142068	-1.96652	protein_coding
HIST1H2BJ	2.56706	5.53984	3.95701	0.00612814	0.142068	-1.96766	protein_coding
ATP1A1	1.35583	8.62344	3.95635	0.00613318	0.142068	-1.96848	protein_coding
SLC35D1	-1.14429	1.26777	-3.95602	0.00613564	0.142068	-1.96887	protein_coding
ADH1B	-2.8957	4.58044	-3.95451	0.00614702	0.142068	-1.97071	protein_coding
HERC3	-1.33726	4.53367	-3.9543	0.00614862	0.142068	-1.97096	protein_coding
STK26	1.7259	2.85231	3.95427	0.00614883	0.142068	-1.971	protein_coding
TBKBP1	-1.93832	3.50163	-3.95411	0.00615006	0.142068	-1.97119	protein_coding
BANK1	1.0953	2.45051	3.95248	0.00616245	0.142239	-1.97318	protein_coding
LRRC41	-1.1588	5.32579	-3.95113	0.00617266	0.142271	-1.97482	protein_coding
FAM107B	1.35825	5.97373	3.94991	0.00618195	0.142271	-1.97631	protein_coding
CYP2U1	-1.21821	2.97779	-3.94967	0.00618376	0.142271	-1.9766	protein_coding
ANO5	-1.25017	1.54667	-3.94965	0.00618394	0.142271	-1.97663	protein_coding
OR9G1	2.39578	2.10809	3.94815	0.00619538	0.142418	-1.97846	protein_coding
TRAFD1	0.917681	5.49949	3.94616	0.00621061	0.142619	-1.98089	protein_coding
ZUP1	1.06811	3.60157	3.94569	0.00621418	0.142619	-1.98145	protein_coding
UBE2QL1	-1.2615	0.885138	-3.94476	0.00622133	0.142667	-1.98259	protein_coding
FUT2	1.10935	2.11672	3.94285	0.00623601	0.142703	-1.98492	protein_coding
FOXL2NB	-3.20108	3.3732	-3.94232	0.00624003	0.142703	-1.98556	protein_coding
TNKS1BP1	-1.10776	7.03528	-3.94168	0.006245	0.142703	-1.98635	protein_coding
PPP1R15A	-1.69799	7.55382	-3.94093	0.00625077	0.142703	-1.98726	protein_coding
TOMM7	-1.41633	7.37159	-3.94079	0.00625179	0.142703	-1.98743	protein_coding
ANXA3	1.10924	2.63008	3.94062	0.0062531	0.142703	-1.98763	protein_coding
FAM162B	-1.72752	1.33199	-3.93954	0.00626144	0.142774	-1.98895	protein_coding
MYRIP	-1.859	2.55622	-3.93731	0.00627875	0.142774	-1.99168	protein_coding
CLDN7	2.53441	5.37922	3.93716	0.00627986	0.142774	-1.99186	protein_coding
PCDHA1	2.24585	2.29297	3.93611	0.00628804	0.142774	-1.99315	protein_coding
UGT1A9	1.61494	1.83311	3.93501	0.00629657	0.142774	-1.99449	protein_coding
ANOS1	1.47765	2.94459	3.93396	0.00630472	0.142774	-1.99577	protein_coding
CENPE	1.35437	2.86237	3.9339	0.0063052	0.142774	-1.99584	protein_coding
LAMTOR2	1.13885	4.98677	3.93347	0.00630856	0.142774	-1.99637	protein_coding
ATOH8	-2.21831	2.98607	-3.93307	0.00631167	0.142774	-1.99686	protein_coding
UBA7	-1.28405	6.62436	-3.93188	0.00632088	0.142868	-1.9983	protein_coding
ZNF782	1.05184	4.97651	3.93009	0.00633493	0.143072	-2.0005	protein_coding
ASCC3	0.862373	5.89	3.92925	0.00634145	0.143081	-2.00152	protein_coding
CLIC6	-1.25422	2.08312	-3.92735	0.0063564	0.143081	-2.00384	protein_coding
MIA3	1.12941	7.46858	3.92707	0.00635858	0.143081	-2.00418	protein_coding
APOE	-1.42219	6.0612	-3.92696	0.00635943	0.143081	-2.00432	protein_coding
RAB18	1.1131	6.54735	3.92681	0.0063606	0.143081	-2.0045	protein_coding
SHC2	-2.31482	2.92206	-3.92607	0.00636645	0.143098	-2.00541	protein_coding
ZNF33B	1.40189	6.34713	3.92532	0.00637233	0.143098	-2.00632	protein_coding
MKX	-2.01432	3.10401	-3.92346	0.006387	0.143098	-2.0086	protein_coding
OR2T34	2.03778	1.56666	3.92323	0.00638881	0.143098	-2.00888	protein_coding
ZNF784	-1.5183	2.52908	-3.92131	0.00640399	0.143098	-2.01123	protein_coding
SATB1	1.24822	5.89629	3.9212	0.00640488	0.143098	-2.01136	protein_coding
CBS	-1.33972	3.44569	-3.92119	0.00640496	0.143098	-2.01138	protein_coding
GFAP	1.54738	2.52465	3.92086	0.00640758	0.143098	-2.01178	protein_coding
CD5L	1.58627	1.86933	3.92058	0.00640975	0.143098	-2.01212	protein_coding
CDK11B	-1.41505	3.69389	-3.9197	0.00641677	0.143098	-2.0132	protein_coding
DUT	-1.20483	5.3485	-3.9195	0.00641833	0.143098	-2.01344	protein_coding
CEP41	1.24884	4.44156	3.91904	0.00642199	0.143098	-2.01401	protein_coding
TAS2R10	1.10018	3.66089	3.91723	0.00643639	0.143306	-2.01622	protein_coding
KRTAP4-12	1.85398	1.28073	3.91646	0.00644252	0.14333	-2.01716	protein_coding
LARGE2	2.3395	3.83568	3.91471	0.00645644	0.14341	-2.0193	protein_coding
GJC1	-1.00013	2.46748	-3.91427	0.00645994	0.14341	-2.01984	protein_coding
DSEL	-1.56746	2.69921	-3.91382	0.00646358	0.14341	-2.02039	protein_coding
DCAF6	1.00606	6.68539	3.91307	0.00646953	0.14341	-2.0213	protein_coding
MAFF	-2.53625	3.31967	-3.91198	0.00647828	0.14341	-2.02264	protein_coding
RBM47	1.68805	4.72098	3.91137	0.00648317	0.14341	-2.02339	protein_coding
TTC39B	-1.94076	3.3578	-3.91121	0.00648449	0.14341	-2.02359	protein_coding
N4BP2	0.849658	5.15118	3.91055	0.00648979	0.14341	-2.0244	protein_coding
C1R	-1.9559	6.92767	-3.91031	0.00649172	0.14341	-2.02469	protein_coding
ABAT	0.846086	4.10775	3.90573	0.0065286	0.144005	-2.0303	protein_coding
PNOC	2.49004	3.17139	3.9057	0.0065288	0.144005	-2.03033	protein_coding
PRR15L	2.02578	2.52947	3.90502	0.0065343	0.144014	-2.03117	protein_coding
KCNMB2	-1.40801	1.6481	-3.90431	0.00654004	0.144028	-2.03204	protein_coding
FFAR1	-1.37525	1.61416	-3.90306	0.00655021	0.14414	-2.03357	protein_coding
CPD	0.881214	6.65992	3.90237	0.0065558	0.144151	-2.03442	protein_coding
DOHH	-1.31697	2.1044	-3.89974	0.00657724	0.14451	-2.03765	protein_coding
CADM1	1.96176	6.19748	3.8989	0.00658403	0.144547	-2.03867	protein_coding
PLPP2	1.92373	4.94344	3.89828	0.0065891	0.144547	-2.03943	protein_coding
TRMT1L	1.44821	5.41609	3.89704	0.00659925	0.144657	-2.04096	protein_coding
HTR2B	1.89995	3.18425	3.89637	0.00660474	0.144666	-2.04178	protein_coding
DENND1B	1.479	5.5721	3.89446	0.00662038	0.144752	-2.04412	protein_coding
GCOM1	-1.20054	3.20273	-3.89325	0.00663038	0.144752	-2.04562	protein_coding
ADAMTSL5	-2.505	2.48729	-3.89262	0.00663553	0.144752	-2.04639	protein_coding
VAT1	-1.26845	6.60312	-3.89251	0.00663642	0.144752	-2.04652	protein_coding
DAPK3	-1.80448	3.60052	-3.89155	0.00664437	0.144752	-2.0477	protein_coding
GNB4	-1.32582	2.76786	-3.89077	0.0066508	0.144752	-2.04866	protein_coding
CSNK2A3	1.01596	5.00478	3.89042	0.00665369	0.144752	-2.04909	protein_coding
CHRDL2	-1.78447	1.74228	-3.88953	0.00666098	0.144752	-2.05018	protein_coding
CD200	-2.05035	3.47945	-3.88906	0.00666492	0.144752	-2.05076	protein_coding
MARF1	1.10562	7.94253	3.8878	0.00667534	0.144868	-2.05231	protein_coding
NRIP1	0.828847	5.28658	3.8858	0.00669189	0.145116	-2.05476	protein_coding
LMO2	-1.24388	2.44786	-3.88265	0.00671814	0.145573	-2.05864	protein_coding
TCHH	2.39242	4.0144	3.87952	0.00674433	0.145843	-2.06249	protein_coding
SMYD2	1.51391	5.05733	3.87751	0.00676116	0.145843	-2.06496	protein_coding
STARD13	-1.18357	4.88003	-3.87722	0.00676361	0.145843	-2.06532	protein_coding
FAM114A2	-0.929045	4.41563	-3.8771	0.00676461	0.145843	-2.06546	protein_coding
TRIM22	-1.42496	5.23658	-3.87686	0.00676662	0.145843	-2.06576	protein_coding
CFL2	-1.54699	4.58575	-3.87443	0.00678712	0.146155	-2.06875	protein_coding
HOXB5	3.31764	3.57235	3.87391	0.00679145	0.146155	-2.06938	protein_coding
OR2T4	1.72056	1.42345	3.87311	0.00679827	0.146191	-2.07038	protein_coding
FHL5	-1.8907	1.66878	-3.8721	0.00680678	0.146259	-2.07162	protein_coding
TNFRSF1B	-1.78719	3.56584	-3.87121	0.00681428	0.146259	-2.07271	protein_coding
TPM4	-1.7749	7.98141	-3.8709	0.00681692	0.146259	-2.07309	protein_coding
ANKRD9	-1.09958	3.64357	-3.86743	0.00684645	0.14667	-2.07737	protein_coding
AGFG2	-1.13274	4.97326	-3.86381	0.0068773	0.146694	-2.08182	protein_coding
NCALD	-1.31968	4.57124	-3.86271	0.00688676	0.146694	-2.08318	protein_coding
PRDM5	-1.18058	4.34239	-3.8627	0.0068868	0.146694	-2.08319	protein_coding
E2F7	2.01979	3.37017	3.86221	0.00689108	0.146694	-2.08381	protein_coding
SFTA3	3.49262	3.51945	3.86197	0.00689309	0.146694	-2.0841	protein_coding
SNX33	-1.46407	4.44853	-3.86185	0.00689415	0.146694	-2.08425	protein_coding
LGALS1	-1.73151	7.74452	-3.86177	0.00689485	0.146694	-2.08435	protein_coding
CAVIN2	-1.80698	3.95779	-3.86111	0.00690045	0.146694	-2.08515	protein_coding
TXNDC5	-1.0676	5.57673	-3.86105	0.00690103	0.146694	-2.08524	protein_coding
APBB3	-1.2757	6.12878	-3.86064	0.00690455	0.146694	-2.08574	protein_coding
TAS2R16	1.40117	1.57481	3.85929	0.00691612	0.146771	-2.0874	protein_coding
NOSTRIN	-1.66261	2.05604	-3.85827	0.0069249	0.146771	-2.08866	protein_coding
RNF43	2.50263	3.91939	3.85691	0.00693669	0.146771	-2.09034	protein_coding
TGFBR3	-2.43812	5.49284	-3.85668	0.00693863	0.146771	-2.09062	protein_coding
FRZB	-1.73205	2.56353	-3.85661	0.00693924	0.146771	-2.0907	protein_coding
PREP	1.10717	5.72409	3.85543	0.00694946	0.146877	-2.09216	protein_coding
PTGIS	-2.90668	5.6652	-3.85472	0.00695564	0.146898	-2.09304	protein_coding
MAN1C1	-1.15745	4.35242	-3.85308	0.00696982	0.146979	-2.09506	protein_coding
TOX2	1.36617	3.89065	3.85154	0.00698323	0.147112	-2.09697	protein_coding
ERVV-1	2.38745	2.23839	3.85116	0.00698653	0.147112	-2.09743	protein_coding
TMEM132B	1.7262	3.41263	3.84904	0.00700503	0.147392	-2.10005	protein_coding
HOXB2	3.01895	5.46437	3.84808	0.00701345	0.14746	-2.10124	protein_coding
MET	2.95381	6.03702	3.84625	0.00702945	0.14766	-2.1035	protein_coding
PDLIM2	-1.9691	4.50578	-3.8458	0.00703341	0.14766	-2.10406	protein_coding
RNF19A	-0.911725	6.4375	-3.84482	0.00704198	0.14773	-2.10526	protein_coding
PLEKHO2	-2.76841	3.69225	-3.84129	0.00707306	0.147958	-2.10963	protein_coding
TMEM198	-1.51936	2.06966	-3.84115	0.00707431	0.147958	-2.1098	protein_coding
ANKRD54	-1.04807	4.25724	-3.84063	0.00707895	0.147958	-2.11045	protein_coding
ASAP3	-1.53041	5.1083	-3.83792	0.00710293	0.147994	-2.1138	protein_coding
TMEM139	2.71561	3.71825	3.83698	0.00711121	0.147994	-2.11496	protein_coding
FRAS1	1.85472	3.91552	3.83685	0.00711236	0.147994	-2.11512	protein_coding
PHF13	-1.45727	3.05489	-3.83668	0.0071139	0.147994	-2.11533	protein_coding
SMARCA2	-1.00385	7.63243	-3.83599	0.00712005	0.147994	-2.11619	protein_coding
GPR153	-1.87613	2.3972	-3.83584	0.00712142	0.147994	-2.11638	protein_coding
LAMC3	-1.6624	2.05627	-3.83513	0.00712771	0.147994	-2.11725	protein_coding
TPD52	1.874	5.25558	3.83257	0.00715053	0.14825	-2.12042	protein_coding
F5	2.2426	3.84125	3.83153	0.00715986	0.148316	-2.12171	protein_coding
KMO	1.37189	1.36125	3.83104	0.00716416	0.148316	-2.12231	protein_coding
DSC2	1.76222	3.3477	3.82992	0.00717422	0.148408	-2.1237	protein_coding
NOMO3	1.2441	6.91797	3.82938	0.00717911	0.148408	-2.12437	protein_coding
MUC17	1.97501	2.02919	3.8287	0.00718515	0.148425	-2.12521	protein_coding
F11R	2.29829	6.14722	3.82684	0.0072019	0.148473	-2.12751	protein_coding
CYP2C19	1.51407	2.03063	3.82572	0.00721204	0.148473	-2.12891	protein_coding
TNFSF13B	2.54781	3.38396	3.82559	0.00721315	0.148473	-2.12906	protein_coding
CREB3L2	-1.22477	4.9028	-3.82531	0.0072157	0.148473	-2.12941	protein_coding
TRMT61A	-1.50801	2.20197	-3.82495	0.00721891	0.148473	-2.12985	protein_coding
ZNF835	-2.25914	2.63494	-3.82334	0.00723346	0.148556	-2.13185	protein_coding
TTLL3	-1.75517	7.73644	-3.82188	0.00724675	0.148721	-2.13366	protein_coding
ATP2B4	-0.86987	6.73917	-3.81973	0.00726625	0.148953	-2.13633	protein_coding
SOCS2	-1.72456	3.99773	-3.81947	0.00726856	0.148953	-2.13664	protein_coding
PDZD2	-1.31596	4.62645	-3.81831	0.00727915	0.148956	-2.13809	protein_coding
LRRC8C	-1.28613	2.19977	-3.8183	0.00727925	0.148956	-2.1381	protein_coding
C1orf61	2.27845	2.21953	3.81647	0.00729594	0.14919	-2.14037	protein_coding
GPATCH2	1.4502	4.95325	3.8139	0.00731947	0.149539	-2.14356	protein_coding
FAM47B	2.07276	2.21857	3.81284	0.00732921	0.149539	-2.14488	protein_coding
TBC1D7	0.900736	4.11334	3.81223	0.00733478	0.149539	-2.14563	protein_coding
PHC1	0.976752	6.42681	3.81173	0.0073394	0.149539	-2.14625	protein_coding
VPS51	-0.960861	7.51985	-3.81074	0.00734849	0.149555	-2.14748	protein_coding
C1orf131	1.48938	4.46443	3.8105	0.00735074	0.149555	-2.14778	protein_coding
VIPR2	-1.94501	2.50937	-3.80658	0.00738693	0.149893	-2.15265	protein_coding
GLS2	0.890922	2.79353	3.80657	0.00738699	0.149893	-2.15266	protein_coding
FMN1	2.07465	4.74993	3.80648	0.00738777	0.149893	-2.15277	protein_coding
CRABP2	1.90319	5.64864	3.80639	0.00738862	0.149893	-2.15288	protein_coding
SOWAHC	-1.09793	3.67605	-3.80583	0.00739381	0.149893	-2.15358	protein_coding
EHD1	-0.993325	6.75869	-3.80521	0.0073996	0.149903	-2.15435	protein_coding
PRSS36	1.71598	2.62433	3.80307	0.00741942	0.150024	-2.157	protein_coding
NCR3LG1	-1.38147	1.22871	-3.80204	0.00742906	0.150024	-2.15829	protein_coding
CRYM	1.16752	3.19758	3.80163	0.00743285	0.150024	-2.1588	protein_coding
MTFR1L	-1.05873	6.16057	-3.80162	0.007433	0.150024	-2.15881	protein_coding
HAUS5	-1.76375	2.93329	-3.80156	0.00743351	0.150024	-2.15888	protein_coding
GNG7	-1.73151	2.68193	-3.80097	0.00743905	0.150024	-2.15962	protein_coding
TSPO	-1.39154	4.0982	-3.80053	0.00744314	0.150024	-2.16017	protein_coding
KCNJ16	1.96117	2.52844	3.79886	0.00745876	0.150024	-2.16224	protein_coding
PCDHA7	1.62302	3.54943	3.79745	0.00747196	0.15008	-2.164	protein_coding
RBPMS2	-2.10197	2.21612	-3.79615	0.00748414	0.150219	-2.16561	protein_coding
LDLR	-3.48976	4.73687	-3.79557	0.00748959	0.150221	-2.16633	protein_coding
[truncated: 18,053 more rows]
