# Supplementary material for: Immune microenvironment heterogeneity characterizes biologically distinct KRASmut/SPOPmut and KRASmut/PIK3CAmut mesonephric-like adenocarcinoma subtypes revealed by integrated whole-exome and transcriptomic profiling
Source: Front Immunol. 2025 Jul 16;16:1605227. doi: 10.3389/fimmu.2025.1605227 (PMC12307467; doi:10.3389/fimmu.2025.1605227)
Supplement: Supplementary file 13 [file Table3.xlsx]

## Sheet: Sheet 1
Mesonephric.like_vs_TCGA
